# Supplementary material for: Neuronal developmental gene and miRNA signatures induced by histone deacetylase inhibitors in human embryonic stem cells
Source: Cell Death Dis. 2015 May 7;6(5):e1756–. doi: 10.1038/cddis.2015.121 (PMC4669700; doi:10.1038/cddis.2015.121)
Supplement: Supplementary Tables [file cddis2015121x2.xls]

## Sheet: Table S1
Gene Symbol	Forward Primer	Reverse Primer
OTX2	GGAAGCACTGTTTGCCAAGACC	CTGTTGTTGGCGGCACTTAGCT
EMX2	GCTCATCCACCGCTACCGATAT	TTCTCAAAGGCGTGTTCCAGCC
ISL1	GCAGAGTGACATAGATCAGCCTG	GCCTCAATAGGACTGGCTACCA
SLIT1	CTCCTTCACCAACATGAGCCAG	AGGGTGGAGATGTCATTGCCGT
NTNG2	ATGCGCCTGAAGGACTACGTCA	TTGGAGGCGTCACACTCGTTGC
AHSG	ACGCTCAGAACAACGGCTCCAA	GCAACACAGTCAGTGCCAGACA
RELN	GTCTACCTTCCACTCTCCACCA	GTCCAGCATCACAAATCCCTCG
GABRB2	GTGCCAACAATGAGAAGATGCGC	TTCCAGTAGGGTCCCACAAGGA
GABRA5	CTGCTCTACACCATGCGCTTGA	GAGCCGTTGGTCCAGACGTAAA
SEMA3A	GGTGCCTTATCAAGGAAGAGTCC	TACATGGCTGGATGACTTCTTGC
SLITRK3	ACAGACGCCTTTGCTGGCACAT	TCACAGGTGCAGTCCCAAGGAT
DLX4	GCAGCACCTAAACCAGCGTTTC	ACTTGGAGCGTTTGTTCTGAAACC
NETO1	CTTTGGTCTGCAATGGACTCCAG	CGATGCAGGAAGTCACGCCAAT
SLITRK4	GGAAATCTCAGCAGGCACCTTTG	CCACTGACAGGCAGGTACATGA
GLI2	GTCAGAGCCATCAAGACCGAGA	GCATCTCCACGCCACTGTCATT
ARX	CTGCTGAAACGCAAACAGAGGC	CTCGGTCAAGTCCAGCCTCATG
NTNG1	GCACGCTACTTTTACGCGATCTC	CTGGACCTGTAGTGTTGTGCTC
SOX10	ATGAACGCCTTCATGGTGTGGG	CGCTTGTCACTTTCGTTCAGCAG
SALL3	CCTTCACCACTAAGGGCAACCT	CAGAGAACTTCAGGGCATCACC
OLIG2	ATGCACGACCTCAACATCGCCA	ACCAGTCGCTTCATCTCCTCCA

## Sheet: Table S2A
Column #	Probeset ID	Entrez Gene	Gene Symbol	Gene Title	RefSeq Transcript ID	p-value(Treatment)	p-value(VPA 2mM vs. Untreated Control)	Ratio(VPA 2mM vs. Untreated Control)	Fold-Change(VPA 2mM vs. Untreated Control)	Fold-Change(VPA 2mM vs. Untreated Control) (Description)	p-value(TSA 0.2uM vs. DMSO Control)	Ratio(TSA 0.2uM vs. DMSO Control)	Fold-Change(TSA 0.2uM vs. DMSO Control)	Fold-Change(TSA 0.2uM vs. DMSO Control) (Description)	p-value(SAHA 0.5uM vs. DMSO Control)	Ratio(SAHA 0.5uM vs. DMSO Control)	Fold-Change(SAHA 0.5uM vs. DMSO Control)	Fold-Change(SAHA 0.5uM vs. DMSO Control) (Description)	F(Treatment)	SS(Treatment)	SS(Error)	p-value(Model)	adjR^2(Model)	R^2(Model)	F(Error)
27172	217878_s_at	996	CDC27	cell division cycle 27 homolog (S. cerevisiae)	NM_001114091 /// NM_001256	4.28e-16	3.11e-15	0.187923	-5.32134	VPA 2mM down vs Untreated Control	0.743076	1.01756	1.01756	TSA 0.2uM up vs DMSO Control	1.27e-14	0.218756	-4.5713	SAHA 0.5uM down vs DMSO Control	554.422	25.09	0.169704	4.28e-16	0.99149	0.993282	1
21422	212107_s_at	1660	DHX9	DEAH (Asp-Glu-Ala-His) box polypeptide 9	NM_001357 /// NR_033302	8.7e-16	2.13e-16	0.125783	-7.95019	VPA 2mM down vs Untreated Control	0.568295	0.96901	-1.03198	TSA 0.2uM down vs DMSO Control	6.67e-12	0.358882	-2.78643	SAHA 0.5uM down vs DMSO Control	504.024	24.4369	0.181814	8.7e-16	0.990645	0.992615	1
38182	228919_at	---	---	---	---	1.66e-14	2.14e-14	0.050019	-19.9924	VPA 2mM down vs Untreated Control	0.0165934	1.33235	1.33235	TSA 0.2uM up vs DMSO Control	3.21e-11	0.163334	-6.12242	SAHA 0.5uM down vs DMSO Control	338.927	63.933	0.707375	1.66e-14	0.986139	0.989057	1
626	1553122_s_at	57786	RBAK	RB-associated KRAB zinc finger	NM_021163	2.31e-14	1.45e-14	0.108472	-9.21895	VPA 2mM down vs Untreated Control	0.60246	0.959911	-1.04176	TSA 0.2uM down vs DMSO Control	7.44e-12	0.234746	-4.25992	SAHA 0.5uM down vs DMSO Control	324.067	31.9055	0.3692	2.31e-14	0.98551	0.988561	1
32540	223254_s_at	55632	G2E3	G2/M-phase specific E3 ubiquitin protein ligase	NM_017769	3.34e-14	2.29e-14	0.392746	-2.54618	VPA 2mM down vs Untreated Control	0.0833692	0.939986	-1.06385	TSA 0.2uM down vs DMSO Control	1.12e-10	0.59426	-1.68276	SAHA 0.5uM down vs DMSO Control	308.315	5.71524	0.0695138	3.34e-14	0.984779	0.987983	1
33835	224567_x_at	378938	MALAT1	metastasis associated lung adenocarcinoma transcript 1 (non-protein coding)	NR_002819	7.37e-14	3.75e-14	0.219331	-4.55931	VPA 2mM down vs Untreated Control	0.00241525	0.815515	-1.22622	TSA 0.2uM down vs DMSO Control	5.72e-09	0.517632	-1.93188	SAHA 0.5uM down vs DMSO Control	276.964	14.4699	0.195918	7.37e-14	0.983079	0.986641	1
28921	219628_at	64393	ZMAT3	zinc finger, matrin-type 3	NM_022470 /// NM_152240	5.01e-13	4.84e-13	2.7048	2.7048	VPA 2mM up vs Untreated Control	0.00867913	1.14103	1.14103	TSA 0.2uM up vs DMSO Control	2.79e-09	1.71922	1.71922	SAHA 0.5uM up vs DMSO Control	213.536	6.80214	0.119455	5.01e-13	0.978139	0.982742	1
44474	235216_at	114799	ESCO1	establishment of cohesion 1 homolog 1 (S. cerevisiae)	NM_052911	5.79e-13	1.52e-13	0.112819	-8.86377	VPA 2mM down vs Untreated Control	0.306143	1.09844	1.09844	TSA 0.2uM up vs DMSO Control	2.24e-09	0.327763	-3.05099	SAHA 0.5uM down vs DMSO Control	209.402	27.3813	0.490349	5.79e-13	0.977715	0.982407	1
15627	206172_at	3598	IL13RA2	interleukin 13 receptor, alpha 2	NM_000640	6.03e-13	1.34e-13	75.5723	75.5723	VPA 2mM up vs Untreated Control	0.00119125	2.00233	2.00233	TSA 0.2uM up vs DMSO Control	8.61e-06	3.14996	3.14996	SAHA 0.5uM up vs DMSO Control	208.253	105.178	1.89393	6.03e-13	0.977595	0.982312	1
33506	224227_s_at	55814	BDP1	B double prime 1, subunit of RNA polymerase III transcription initiation factor IIIB	NM_018429	1.02e-12	4.43e-13	0.152361	-6.56336	VPA 2mM down vs Untreated Control	0.000691024	0.704833	-1.41878	TSA 0.2uM down vs DMSO Control	3.54e-10	0.306833	-3.2591	SAHA 0.5uM down vs DMSO Control	193.894	21.8136	0.421885	1.02e-12	0.975967	0.981027	1
20454	211081_s_at	11183	MAP4K5	mitogen-activated protein kinase kinase kinase kinase 5	NM_006575 /// NM_198794	1.24e-12	5.75e-13	0.170029	-5.88135	VPA 2mM down vs Untreated Control	0.0592635	0.851438	-1.17448	TSA 0.2uM down vs DMSO Control	8.4e-10	0.344809	-2.90015	SAHA 0.5uM down vs DMSO Control	188.695	19.5108	0.387743	1.24e-12	0.975318	0.980514	1
51610	242352_at	25836	NIPBL	Nipped-B homolog (Drosophila)	NM_015384 /// NM_133433	1.53e-12	1.1e-12	0.142053	-7.03965	VPA 2mM down vs Untreated Control	0.0229809	0.794719	-1.25831	TSA 0.2uM down vs DMSO Control	1.98e-10	0.256886	-3.89278	SAHA 0.5uM down vs DMSO Control	183.48	25.1478	0.513977	1.53e-12	0.97463	0.979971	1
27300	218006_s_at	7570	ZNF22	zinc finger protein 22 (KOX 15)	NM_006963	1.98e-12	3.29e-12	0.469452	-2.13014	VPA 2mM down vs Untreated Control	0.366571	1.03594	1.03594	TSA 0.2uM up vs DMSO Control	0.511748	0.974835	-1.02581	SAHA 0.5uM down vs DMSO Control	177.056	4.23978	0.0897977	1.98e-12	0.973729	0.979259	1
2956	1556348_at	55127	HEATR1	HEAT repeat containing 1	NM_018072	2e-12	4.93e-13	0.209863	-4.76502	VPA 2mM down vs Untreated Control	0.225076	0.916732	-1.09083	TSA 0.2uM down vs DMSO Control	3.55e-08	0.494024	-2.02419	SAHA 0.5uM down vs DMSO Control	176.912	13.908	0.294808	2e-12	0.973708	0.979243	1
4350	1558678_s_at	378938	MALAT1	metastasis associated lung adenocarcinoma transcript 1 (non-protein coding)	NR_002819	2.77e-12	8.23e-13	0.140196	-7.13287	VPA 2mM down vs Untreated Control	0.00519235	0.746287	-1.33997	TSA 0.2uM down vs DMSO Control	7.66e-08	0.420266	-2.37944	SAHA 0.5uM down vs DMSO Control	169.178	22.5944	0.500828	2.77e-12	0.972532	0.978315	1
50600	241342_at	157378	TMEM65	transmembrane protein 65	NM_194291	3.4e-12	1.68e-12	2.50492	2.50492	VPA 2mM up vs Untreated Control	0.649	1.02063	1.02063	TSA 0.2uM up vs DMSO Control	0.00584975	1.15156	1.15156	SAHA 0.5uM up vs DMSO Control	164.478	5.29466	0.120715	3.4e-12	0.971765	0.977709	1
28948	219655_at	79783	C7orf10	chromosome 7 open reading frame 10	NM_001193311 /// NM_001193312 /// NM_001193313 /// NM_024728	4.32e-12	1.73e-12	3.17691	3.17691	VPA 2mM up vs Untreated Control	0.000159077	1.31938	1.31938	TSA 0.2uM up vs DMSO Control	4.32e-05	1.37067	1.37067	SAHA 0.5uM up vs DMSO Control	159.196	8.15244	0.192038	4.32e-12	0.970849	0.976986	1
10208	200751_s_at	3183	HNRNPC	heterogeneous nuclear ribonucleoprotein C (C1/C2)	NM_001077442 /// NM_001077443 /// NM_004500 /// NM_031314	4.49e-12	4.19e-12	0.427321	-2.34016	VPA 2mM down vs Untreated Control	0.705959	0.983466	-1.01681	TSA 0.2uM down vs DMSO Control	0.300221	0.954545	-1.04762	SAHA 0.5uM down vs DMSO Control	158.373	4.95655	0.117363	4.49e-12	0.970701	0.976869	1
39639	230376_at	2958	GTF2A2	general transcription factor IIA, 2, 12kDa	NM_004492	4.58e-12	1.94e-12	2.00419	2.00419	VPA 2mM up vs Untreated Control	1.69e-06	1.28981	1.28981	TSA 0.2uM up vs DMSO Control	7.91e-10	1.57799	1.57799	SAHA 0.5uM up vs DMSO Control	157.939	2.97135	0.0705499	4.58e-12	0.970623	0.976807	1
18447	209024_s_at	10492	SYNCRIP	synaptotagmin binding, cytoplasmic RNA interacting protein	NM_001159673 /// NM_001159674 /// NM_001159675 /// NM_001159676 /// NM_001159677 /// NM	6.4e-12	2.66e-12	0.336447	-2.97223	VPA 2mM down vs Untreated Control	0.0626035	0.897381	-1.11435	TSA 0.2uM down vs DMSO Control	6.6e-09	0.534629	-1.87046	SAHA 0.5uM down vs DMSO Control	150.84	7.27771	0.18093	6.4e-12	0.969274	0.975742	1
12947	203491_s_at	9702	CEP57	centrosomal protein 57kDa	NM_014679	6.5e-12	4.45e-12	0.424514	-2.35563	VPA 2mM down vs Untreated Control	0.607689	0.977258	-1.02327	TSA 0.2uM down vs DMSO Control	0.000596209	0.827034	-1.20914	SAHA 0.5uM down vs DMSO Control	150.523	4.82385	0.120177	6.5e-12	0.96921	0.975692	1
38662	229399_at	55088	C10orf118	chromosome 10 open reading frame 118	NM_018017	6.9e-12	1.67e-11	0.239168	-4.18116	VPA 2mM down vs Untreated Control	0.771319	1.02404	1.02404	TSA 0.2uM up vs DMSO Control	6.15e-10	0.329804	-3.0321	SAHA 0.5uM down vs DMSO Control	149.29	16.0205	0.402417	6.9e-12	0.968962	0.975497	1
23767	214459_x_at	3107	HLA-C	major histocompatibility complex, class I, C	NM_002117 /// XM_003119244 /// XM_003119245 /// XM_003119246 /// XM_003119247 /// XM_00	7.1e-12	1.91e-12	2.28635	2.28635	VPA 2mM up vs Untreated Control	3.26e-07	1.41248	1.41248	TSA 0.2uM up vs DMSO Control	4.45e-08	1.49622	1.49622	SAHA 0.5uM up vs DMSO Control	148.716	3.94982	0.0995978	7.1e-12	0.968846	0.975404	1
52906	243648_at	100381270	ZBED6	zinc finger, BED-type containing 6	NM_001174108	7.42e-12	4.19e-12	0.14482	-6.90513	VPA 2mM down vs Untreated Control	0.0314898	0.791599	-1.26327	TSA 0.2uM down vs DMSO Control	2.56e-09	0.292759	-3.41578	SAHA 0.5uM down vs DMSO Control	147.83	23.8909	0.606039	7.42e-12	0.968663	0.975261	1
16107	206652_at	9205	ZMYM5	zinc finger, MYM-type 5	NM_001039649 /// NM_001039650 /// NM_001142684	7.42e-12	6.26e-12	0.315326	-3.17132	VPA 2mM down vs Untreated Control	0.00152235	0.791411	-1.26357	TSA 0.2uM down vs DMSO Control	4.96e-10	0.427837	-2.33734	SAHA 0.5uM down vs DMSO Control	147.817	9.01089	0.2286	7.42e-12	0.968661	0.975258	1
19790	210383_at	6323	SCN1A	sodium channel, voltage-gated, type I, alpha subunit	NM_001165963 /// NM_001165964 /// NM_006920	8.04e-12	1.15e-11	10.4154	10.4154	VPA 2mM up vs Untreated Control	2.39e-09	4.98054	4.98054	TSA 0.2uM up vs DMSO Control	2.77e-10	6.51577	6.51577	SAHA 0.5uM up vs DMSO Control	146.211	39.9732	1.02523	8.04e-12	0.968325	0.974993	1
37005	227742_at	54102	CLIC6	chloride intracellular channel 6	NM_053277	8.47e-12	2.03e-12	17.8785	17.8785	VPA 2mM up vs Untreated Control	1.53e-06	2.90818	2.90818	TSA 0.2uM up vs DMSO Control	0.000168458	2.00338	2.00338	SAHA 0.5uM up vs DMSO Control	145.161	47.278	1.22135	8.47e-12	0.968102	0.974817	1
38558	229295_at	23765	IL17RA	interleukin 17 receptor A	NM_014339	9.63e-12	1.05e-12	2.32643	2.32643	VPA 2mM up vs Untreated Control	5.79e-05	1.24154	1.24154	TSA 0.2uM up vs DMSO Control	0.0024855	1.1525	1.1525	SAHA 0.5uM up vs DMSO Control	142.627	3.63717	0.0956295	9.63e-12	0.96755	0.974381	1
34034	224767_at	6167	RPL37	ribosomal protein L37	NM_000997	1.33e-11	1.88e-11	0.454046	-2.20242	VPA 2mM down vs Untreated Control	5.91e-07	0.691824	-1.44545	TSA 0.2uM down vs DMSO Control	1.6e-10	0.506938	-1.97263	SAHA 0.5uM down vs DMSO Control	136.387	4.53223	0.124615	1.33e-11	0.966105	0.97324	1
37458	228195_at	84281	C2orf88	chromosome 2 open reading frame 88	NM_001042519 /// NM_001042520 /// NM_001042521 /// NM_032321	1.37e-11	5.42e-12	4.90617	4.90617	VPA 2mM up vs Untreated Control	0.327466	1.08716	1.08716	TSA 0.2uM up vs DMSO Control	0.00678064	1.29562	1.29562	SAHA 0.5uM up vs DMSO Control	135.842	15.4148	0.425535	1.37e-11	0.965972	0.973136	1
23100	213791_at	5179	PENK	proenkephalin	NM_001135690 /// NM_006211	1.4e-11	3.53e-12	22.0386	22.0386	VPA 2mM up vs Untreated Control	0.000403275	2.02405	2.02405	TSA 0.2uM up vs DMSO Control	1.05e-06	3.40952	3.40952	SAHA 0.5uM up vs DMSO Control	135.483	54.7921	1.51658	1.4e-11	0.965885	0.973067	1
35939	226675_s_at	378938	MALAT1	metastasis associated lung adenocarcinoma transcript 1 (non-protein coding)	NR_002819	1.42e-11	8.4e-12	0.134025	-7.46128	VPA 2mM down vs Untreated Control	0.0136005	0.740419	-1.35059	TSA 0.2uM down vs DMSO Control	6.54e-07	0.414926	-2.41007	SAHA 0.5uM down vs DMSO Control	135.208	26.0333	0.722035	1.42e-11	0.965817	0.973013	1
30803	221511_x_at	9236	CCPG1	cell cycle progression 1	NM_004748 /// NM_020739	1.56e-11	4e-12	2.77693	2.77693	VPA 2mM up vs Untreated Control	0.0910541	1.09827	1.09827	TSA 0.2uM up vs DMSO Control	2.72e-06	1.45885	1.45885	SAHA 0.5uM up vs DMSO Control	133.522	5.99019	0.168236	1.56e-11	0.965397	0.972682	1
11165	201708_s_at	8508	NIPSNAP1	nipsnap homolog 1 (C. elegans)	NM_003634	1.56e-11	3.04e-11	0.35936	-2.78273	VPA 2mM down vs Untreated Control	0.456861	0.95529	-1.0468	TSA 0.2uM down vs DMSO Control	6.25e-10	0.437534	-2.28554	SAHA 0.5uM down vs DMSO Control	133.509	7.97337	0.223956	1.56e-11	0.965394	0.972679	1
7459	1564039_at	222696	ZSCAN23	zinc finger and SCAN domain containing 23	NM_001012455	1.86e-11	1.82e-11	0.191813	-5.21342	VPA 2mM down vs Untreated Control	0.726077	0.967262	-1.03385	TSA 0.2uM down vs DMSO Control	2.11e-09	0.307665	-3.25029	SAHA 0.5uM down vs DMSO Control	130.308	18.8643	0.542874	1.86e-11	0.964568	0.972027	1
10903	201446_s_at	7072	TIA1	TIA1 cytotoxic granule-associated RNA binding protein	NM_022037 /// NM_022173	2.33e-11	1.06e-11	0.382057	-2.61741	VPA 2mM down vs Untreated Control	0.0286401	0.881068	-1.13499	TSA 0.2uM down vs DMSO Control	1.09e-06	0.663354	-1.50749	SAHA 0.5uM down vs DMSO Control	126.289	5.75335	0.170839	2.33e-11	0.963472	0.971162	1
16187	206732_at	22865	SLITRK3	SLIT and NTRK-like family, member 3	NM_014926	2.36e-11	1.76e-11	4.72471	4.72471	VPA 2mM up vs Untreated Control	9.93e-08	2.2928	2.2928	TSA 0.2uM up vs DMSO Control	0.000118146	1.56916	1.56916	SAHA 0.5uM up vs DMSO Control	126.076	16.0546	0.477526	2.36e-11	0.963413	0.971115	1
53166	243908_at	---	---	---	---	2.6e-11	1.77e-11	0.217314	-4.60164	VPA 2mM down vs Untreated Control	0.000465515	0.681826	-1.46665	TSA 0.2uM down vs DMSO Control	1.57e-08	0.391311	-2.55551	SAHA 0.5uM down vs DMSO Control	124.425	15.3292	0.462002	2.6e-11	0.962941	0.970743	1
19446	210032_s_at	9576	SPAG6	sperm associated antigen 6	NM_012443 /// NM_172242	2.64e-11	7.68e-12	10.3866	10.3866	VPA 2mM up vs Untreated Control	0.0265309	1.35815	1.35815	TSA 0.2uM up vs DMSO Control	2.99e-05	2.08059	2.08059	SAHA 0.5uM up vs DMSO Control	124.153	32.0198	0.967151	2.64e-11	0.962862	0.970681	1
54187	33148_at	51663	ZFR	zinc finger RNA binding protein	NM_016107	2.74e-11	9.41e-12	0.146932	-6.80588	VPA 2mM down vs Untreated Control	0.0594303	0.809843	-1.23481	TSA 0.2uM down vs DMSO Control	1.62e-08	0.324452	-3.08212	SAHA 0.5uM down vs DMSO Control	123.49	21.9928	0.667849	2.74e-11	0.962669	0.970528	1
38249	228986_at	114882	OSBPL8	oxysterol binding protein-like 8	NM_001003712 /// NM_020841	3.65e-11	2.38e-11	0.158006	-6.32888	VPA 2mM down vs Untreated Control	0.116102	0.837786	-1.19362	TSA 0.2uM down vs DMSO Control	4.31e-09	0.279763	-3.57446	SAHA 0.5uM down vs DMSO Control	118.748	22.2697	0.703267	3.65e-11	0.961224	0.969387	1
27245	217951_s_at	23469	PHF3	PHD finger protein 3	NM_015153	3.74e-11	1.25e-11	0.269418	-3.71171	VPA 2mM down vs Untreated Control	0.551619	0.957011	-1.04492	TSA 0.2uM down vs DMSO Control	8.49e-06	0.621329	-1.60945	SAHA 0.5uM down vs DMSO Control	118.312	10.2548	0.325033	3.74e-11	0.961085	0.969278	1
53115	243857_at	9643	MORF4L2	Mortality factor 4 like 2	NM_001142418 /// NM_001142419 /// NM_001142420 /// NM_001142421 /// NM_001142422 /// NM	3.75e-11	1.33e-11	0.36962	-2.70548	VPA 2mM down vs Untreated Control	0.29239	0.941768	-1.06183	TSA 0.2uM down vs DMSO Control	1.62e-05	0.710061	-1.40833	SAHA 0.5uM down vs DMSO Control	118.277	5.95333	0.188751	3.75e-11	0.961074	0.969269	1
21648	212334_at	2799	GNS	glucosamine (N-acetyl)-6-sulfatase	NM_002076	4.13e-11	3.49e-11	2.06439	2.06439	VPA 2mM up vs Untreated Control	0.509414	0.971471	-1.02937	TSA 0.2uM down vs DMSO Control	0.0354575	1.10404	1.10404	SAHA 0.5uM up vs DMSO Control	116.73	3.56475	0.114519	4.13e-11	0.960574	0.968875	1
1919	1554890_a_at	7072	TIA1	TIA1 cytotoxic granule-associated RNA binding protein	NM_022037 /// NM_022173	4.22e-11	2.06e-11	0.446408	-2.2401	VPA 2mM down vs Untreated Control	0.466647	0.96627	-1.03491	TSA 0.2uM down vs DMSO Control	0.000265959	0.804533	-1.24296	SAHA 0.5uM down vs DMSO Control	116.376	4.08911	0.131764	4.22e-11	0.960458	0.968783	1
52941	243683_at	9643	MORF4L2	Mortality factor 4 like 2	NM_001142418 /// NM_001142419 /// NM_001142420 /// NM_001142421 /// NM_001142422 /// NM	4.31e-11	1.68e-11	0.279773	-3.57433	VPA 2mM down vs Untreated Control	0.820741	0.983646	-1.01663	TSA 0.2uM down vs DMSO Control	4.73e-05	0.668293	-1.49635	SAHA 0.5uM down vs DMSO Control	116.032	9.87806	0.319246	4.31e-11	0.960345	0.968693	1
27751	218457_s_at	1788	DNMT3A	DNA (cytosine-5-)-methyltransferase 3 alpha	NM_022552 /// NM_153759 /// NM_175629 /// NM_175630	4.69e-11	1.89e-10	0.419541	-2.38356	VPA 2mM down vs Untreated Control	0.0269304	0.867866	-1.15225	TSA 0.2uM down vs DMSO Control	4.01e-10	0.438943	-2.2782	SAHA 0.5uM down vs DMSO Control	114.674	6.37794	0.208567	4.69e-11	0.95989	0.968334	1
44404	235146_at	57458	TMCC3	transmembrane and coiled-coil domain family 3	NM_020698	4.77e-11	1.54e-11	4.43718	4.43718	VPA 2mM up vs Untreated Control	1.53e-07	2.14484	2.14484	TSA 0.2uM up vs DMSO Control	3.03e-06	1.82105	1.82105	SAHA 0.5uM up vs DMSO Control	114.418	13.1717	0.431697	4.77e-11	0.959803	0.968266	1
48260	239002_at	259266	ASPM	asp (abnormal spindle) homolog, microcephaly associated (Drosophila)	NM_018136	5e-11	1.75e-11	0.14659	-6.82175	VPA 2mM down vs Untreated Control	0.534442	0.933557	-1.07117	TSA 0.2uM down vs DMSO Control	6.41e-07	0.412342	-2.42517	SAHA 0.5uM down vs DMSO Control	113.683	22.1299	0.729987	5e-11	0.959551	0.968067	1
32138	222850_s_at	79982	DNAJB14	DnaJ (Hsp40) homolog, subfamily B, member 14	NM_001031723	5.11e-11	6.97e-11	0.497311	-2.01081	VPA 2mM down vs Untreated Control	0.0708176	0.919202	-1.0879	TSA 0.2uM down vs DMSO Control	4.11e-05	0.780754	-1.28081	SAHA 0.5uM down vs DMSO Control	113.321	3.54177	0.117203	5.11e-11	0.959426	0.967968	1
10907	201450_s_at	7072	TIA1	TIA1 cytotoxic granule-associated RNA binding protein	NM_022037 /// NM_022173	5.19e-11	4.08e-11	0.443025	-2.25721	VPA 2mM down vs Untreated Control	0.246273	0.943008	-1.06044	TSA 0.2uM down vs DMSO Control	0.00254165	0.838744	-1.19226	SAHA 0.5uM down vs DMSO Control	113.08	4.45336	0.147684	5.19e-11	0.959343	0.967902	1
34270	225003_at	374882	TMEM205	transmembrane protein 205	NM_001145416 /// NM_033408 /// NM_198536	5.31e-11	1.27e-11	2.4021	2.4021	VPA 2mM up vs Untreated Control	3.18e-05	1.32628	1.32628	TSA 0.2uM up vs DMSO Control	9.57e-07	1.46629	1.46629	SAHA 0.5uM up vs DMSO Control	112.732	4.37091	0.145397	5.31e-11	0.959221	0.967806	1
36060	226796_at	116236	ABHD15	abhydrolase domain containing 15	NM_198147	5.36e-11	3.64e-11	3.21881	3.21881	VPA 2mM up vs Untreated Control	0.000904455	1.33053	1.33053	TSA 0.2uM up vs DMSO Control	6.04e-07	1.76888	1.76888	SAHA 0.5uM up vs DMSO Control	112.587	8.99688	0.299665	5.36e-11	0.95917	0.967766	1
10565	201108_s_at	7057	THBS1	thrombospondin 1	NM_003246	5.38e-11	6.93e-12	5.15822	5.15822	VPA 2mM up vs Untreated Control	0.0346416	1.22289	1.22289	TSA 0.2uM up vs DMSO Control	0.00109997	1.41722	1.41722	SAHA 0.5uM up vs DMSO Control	112.526	14.0567	0.468445	5.38e-11	0.959149	0.967749	1
14262	204806_x_at	3134	HLA-F	major histocompatibility complex, class I, F	NM_001098478 /// NM_001098479 /// NM_018950	5.87e-11	1.81e-11	2.52177	2.52177	VPA 2mM up vs Untreated Control	2.23e-06	1.47115	1.47115	TSA 0.2uM up vs DMSO Control	2.49e-08	1.73352	1.73352	SAHA 0.5uM up vs DMSO Control	111.17	5.04396	0.170144	5.87e-11	0.958667	0.967369	1
3545	1557267_s_at	284952	LOC284952	hypothetical protein LOC284952	XM_001126137 /// XM_001722633	6.13e-11	2.11e-11	0.176575	-5.66331	VPA 2mM down vs Untreated Control	0.880373	1.01526	1.01526	TSA 0.2uM up vs DMSO Control	3.01e-07	0.42283	-2.36502	SAHA 0.5uM down vs DMSO Control	110.512	18.003	0.610894	6.13e-11	0.958429	0.967181	1
44795	235537_at	54940	OCIAD1	OCIA domain containing 1	NM_001079839 /// NM_001079840 /// NM_001079841 /// NM_001079842 /// NM_001168254 /// NM	6.46e-11	1.33e-11	0.239056	-4.18312	VPA 2mM down vs Untreated Control	0.0298804	0.827228	-1.20886	TSA 0.2uM down vs DMSO Control	7e-08	0.462736	-2.16106	SAHA 0.5uM down vs DMSO Control	109.716	11.4196	0.390311	6.46e-11	0.958137	0.966951	1
28792	219499_at	55176	SEC61A2	Sec61 alpha 2 subunit (S. cerevisiae)	NM_001142627 /// NM_001142628 /// NM_018144 /// NR_024576 /// NR_024577	6.49e-11	2.41e-11	2.26337	2.26337	VPA 2mM up vs Untreated Control	0.00919806	1.15088	1.15088	TSA 0.2uM up vs DMSO Control	7.16e-05	1.29008	1.29008	SAHA 0.5uM up vs DMSO Control	109.638	4.03859	0.138134	6.49e-11	0.958109	0.966928	1
54466	50221_at	7942	TFEB	transcription factor EB	NM_001167827 /// NM_007162	7.08e-11	1.04e-11	3.64401	3.64401	VPA 2mM up vs Untreated Control	0.00333364	1.2772	1.2772	TSA 0.2uM up vs DMSO Control	7.59e-06	1.59655	1.59655	SAHA 0.5uM up vs DMSO Control	108.338	8.89852	0.308014	7.08e-11	0.957622	0.966544	1
36412	227148_at	130271	PLEKHH2	pleckstrin homology domain containing, family H (with MyTH4 domain) member 2	NM_172069	7.54e-11	2.47e-11	4.43073	4.43073	VPA 2mM up vs Untreated Control	1.05e-06	1.96542	1.96542	TSA 0.2uM up vs DMSO Control	2.84e-08	2.44958	2.44958	SAHA 0.5uM up vs DMSO Control	107.39	13.1796	0.460225	7.54e-11	0.957261	0.966259	1
21698	212384_at	534 /// 7919	ATP6V1G2 /// BAT1	ATPase, H+ transporting, lysosomal 13kDa, V1 subunit G2 /// HLA-B associated transcript	NM_004640 /// NM_080598 /// NM_130463 /// NM_138282	8.15e-11	4.97e-11	0.289497	-3.45427	VPA 2mM down vs Untreated Control	0.00207593	0.756642	-1.32163	TSA 0.2uM down vs DMSO Control	1.3e-08	0.435779	-2.29474	SAHA 0.5uM down vs DMSO Control	106.24	9.96969	0.351904	8.15e-11	0.956814	0.965906	1
39443	230180_at	---	---	---	---	8.51e-11	2.85e-11	0.155572	-6.4279	VPA 2mM down vs Untreated Control	0.0227834	0.759613	-1.31646	TSA 0.2uM down vs DMSO Control	2.8e-08	0.322274	-3.10295	SAHA 0.5uM down vs DMSO Control	105.6	20.6539	0.733451	8.51e-11	0.956561	0.965706	1
49380	240122_at	54769	DIRAS2	DIRAS family, GTP-binding RAS-like 2	NM_017594	9.19e-11	5.57e-11	3.29615	3.29615	VPA 2mM up vs Untreated Control	0.0647199	1.15622	1.15622	TSA 0.2uM up vs DMSO Control	0.0130082	1.22767	1.22767	SAHA 0.5uM up vs DMSO Control	104.483	9.22451	0.331076	9.19e-11	0.956113	0.965353	1
41458	232195_at	57512	GPR158	G protein-coupled receptor 158	NM_020752	9.2e-11	6.39e-11	3.99888	3.99888	VPA 2mM up vs Untreated Control	0.346048	1.08667	1.08667	TSA 0.2uM up vs DMSO Control	0.206579	0.893346	-1.11939	SAHA 0.5uM down vs DMSO Control	104.468	12.6958	0.45573	9.2e-11	0.956107	0.965348	1
41501	232238_at	259266	ASPM	asp (abnormal spindle) homolog, microcephaly associated (Drosophila)	NM_018136	1.08e-10	4.71e-11	0.132596	-7.54169	VPA 2mM down vs Untreated Control	0.627231	0.941347	-1.06231	TSA 0.2uM down vs DMSO Control	4.3e-06	0.426112	-2.3468	SAHA 0.5uM down vs DMSO Control	102.109	25.2704	0.928065	1.08e-10	0.955129	0.964576	1
19009	209590_at	655	BMP7	bone morphogenetic protein 7	NM_001719	1.09e-10	4.26e-11	4.74212	4.74212	VPA 2mM up vs Untreated Control	0.0850172	1.18765	1.18765	TSA 0.2uM up vs DMSO Control	0.000416166	1.52266	1.52266	SAHA 0.5uM up vs DMSO Control	102.019	14.7738	0.543054	1.09e-10	0.955091	0.964545	1
21410	212095_s_at	57509	MTUS1	microtubule associated tumor suppressor 1	NM_001001924 /// NM_001001925 /// NM_001001931 /// NM_001166393 /// NM_020749	1.11e-10	1.87e-10	0.178989	-5.58693	VPA 2mM down vs Untreated Control	0.112171	0.824439	-1.21295	TSA 0.2uM down vs DMSO Control	4.52e-09	0.254553	-3.92845	SAHA 0.5uM down vs DMSO Control	101.729	22.1669	0.817134	1.11e-10	0.954967	0.964448	1
54479	51228_at	389677	RBM12B	RNA binding motif protein 12B	NM_203390	1.14e-10	3.93e-11	0.484102	-2.06568	VPA 2mM down vs Untreated Control	0.409349	0.963979	-1.03737	TSA 0.2uM down vs DMSO Control	0.0578043	0.915037	-1.09285	SAHA 0.5uM down vs DMSO Control	101.453	3.1559	0.116651	1.14e-10	0.954849	0.964355	1
49077	239819_at	---	---	---	---	1.15e-10	5.67e-11	0.139925	-7.14667	VPA 2mM down vs Untreated Control	0.115478	0.818021	-1.22246	TSA 0.2uM down vs DMSO Control	5.45e-08	0.302903	-3.30138	SAHA 0.5uM down vs DMSO Control	101.305	24.3787	0.902428	1.15e-10	0.954786	0.964304	1
21964	212650_at	23301	EHBP1	EH domain binding protein 1	NM_001142614 /// NM_001142615 /// NM_001142616 /// NM_015252	1.18e-10	3e-10	0.354645	-2.81972	VPA 2mM down vs Untreated Control	0.00178919	0.763413	-1.30991	TSA 0.2uM down vs DMSO Control	1.09e-09	0.388621	-2.5732	SAHA 0.5uM down vs DMSO Control	100.983	8.54318	0.31725	1.18e-10	0.954647	0.964195	1
5125	1560017_at	160418	TMTC3	transmembrane and tetratricopeptide repeat containing 3	NM_181783	1.25e-10	1.83e-10	0.215644	-4.63727	VPA 2mM down vs Untreated Control	0.473727	0.927871	-1.07774	TSA 0.2uM down vs DMSO Control	5.76e-09	0.302141	-3.30971	SAHA 0.5uM down vs DMSO Control	100.101	17.2954	0.647924	1.25e-10	0.954261	0.963891	1
43078	233819_s_at	26046	LTN1	listerin E3 ubiquitin protein ligase 1	NM_015565	1.27e-10	4.08e-11	0.164068	-6.09502	VPA 2mM down vs Untreated Control	0.897803	0.985995	-1.0142	TSA 0.2uM down vs DMSO Control	6.31e-07	0.412388	-2.4249	SAHA 0.5uM down vs DMSO Control	99.9076	19.3935	0.727927	1.27e-10	0.954176	0.963823	1
31164	221875_x_at	3134	HLA-F	major histocompatibility complex, class I, F	NM_001098478 /// NM_001098479 /// NM_018950	1.47e-10	7.16e-11	2.51927	2.51927	VPA 2mM up vs Untreated Control	2.62e-06	1.52031	1.52031	TSA 0.2uM up vs DMSO Control	4.1e-08	1.79104	1.79104	SAHA 0.5uM up vs DMSO Control	97.8923	5.37228	0.205798	1.47e-10	0.953267	0.963106	1
52801	243543_at	---	---	---	---	1.47e-10	3.85e-11	0.0884571	-11.3049	VPA 2mM down vs Untreated Control	0.0137338	0.668619	-1.49562	TSA 0.2uM down vs DMSO Control	3.19e-06	0.355021	-2.81673	SAHA 0.5uM down vs DMSO Control	97.8843	33.9283	1.29981	1.47e-10	0.953264	0.963103	1
33019	223734_at	84709	C4orf49	chromosome 4 open reading frame 49	NM_032623	1.52e-10	5.95e-11	7.45611	7.45611	VPA 2mM up vs Untreated Control	9.5e-08	3.23234	3.23234	TSA 0.2uM up vs DMSO Control	2.02e-07	3.02437	3.02437	SAHA 0.5uM up vs DMSO Control	97.4176	24.6319	0.948183	1.52e-10	0.953048	0.962933	1
33224	223940_x_at	378938	MALAT1	metastasis associated lung adenocarcinoma transcript 1 (non-protein coding)	NR_002819	1.53e-10	5.79e-11	0.106719	-9.37039	VPA 2mM down vs Untreated Control	0.000513831	0.547128	-1.82773	TSA 0.2uM down vs DMSO Control	3.6e-07	0.308783	-3.23852	SAHA 0.5uM down vs DMSO Control	97.3201	30.401	1.17143	1.53e-10	0.953003	0.962897	1
363	1552754_a_at	253559	CADM2	cell adhesion molecule 2	NM_001167674 /// NM_001167675 /// NM_153184	1.56e-10	7.44e-11	3.47341	3.47341	VPA 2mM up vs Untreated Control	6.31e-07	1.8898	1.8898	TSA 0.2uM up vs DMSO Control	1.23e-07	2.06239	2.06239	SAHA 0.5uM up vs DMSO Control	97.1166	9.73255	0.375806	1.56e-10	0.952908	0.962822	1
34991	225725_at	64393	ZMAT3	zinc finger, matrin-type 3	NM_022470 /// NM_152240	1.62e-10	1.07e-10	2.23929	2.23929	VPA 2mM up vs Untreated Control	0.005417	1.18217	1.18217	TSA 0.2uM up vs DMSO Control	1.35e-07	1.61234	1.61234	SAHA 0.5uM up vs DMSO Control	96.6028	4.27314	0.165878	1.62e-10	0.952667	0.962632	1
21492	212177_at	25957	SFRS18	splicing factor, arginine/serine-rich 18	NM_015491 /// NM_032870	1.69e-10	1.54e-10	0.304617	-3.28281	VPA 2mM down vs Untreated Control	0.0203676	0.816961	-1.22405	TSA 0.2uM down vs DMSO Control	3.17e-05	0.633613	-1.57825	SAHA 0.5uM down vs DMSO Control	96.0434	9.71849	0.379457	1.69e-10	0.952402	0.962422	1
21228	211911_x_at	3106	HLA-B	major histocompatibility complex, class I, B	NM_005514	1.73e-10	9.71e-11	2.65302	2.65302	VPA 2mM up vs Untreated Control	7.13e-07	1.65391	1.65391	TSA 0.2uM up vs DMSO Control	1.46e-08	1.97272	1.97272	SAHA 0.5uM up vs DMSO Control	95.6909	6.1128	0.239553	1.73e-10	0.952233	0.962289	1
26214	216915_s_at	5782	PTPN12	protein tyrosine phosphatase, non-receptor type 12	NM_001131008 /// NM_001131009 /// NM_002835	1.77e-10	9.57e-12	0.19657	-5.08724	VPA 2mM down vs Untreated Control	0.0678127	0.84125	-1.18871	TSA 0.2uM down vs DMSO Control	2.42e-05	0.590209	-1.69432	SAHA 0.5uM down vs DMSO Control	95.3559	12.248	0.48167	1.77e-10	0.952071	0.962162	1
13089	203633_at	1374	CPT1A	carnitine palmitoyltransferase 1A (liver)	NM_001031847 /// NM_001876	1.79e-10	1.62e-10	3.34491	3.34491	VPA 2mM up vs Untreated Control	0.107512	0.872812	-1.14572	TSA 0.2uM down vs DMSO Control	0.0500504	1.18452	1.18452	SAHA 0.5uM up vs DMSO Control	95.2505	10.0154	0.394307	1.79e-10	0.95202	0.962121	1
24395	215092_s_at	10725	NFAT5	nuclear factor of activated T-cells 5, tonicity-responsive	NM_001113178 /// NM_006599 /// NM_138713 /// NM_138714 /// NM_173214	1.8e-10	5.89e-11	0.171767	-5.82183	VPA 2mM down vs Untreated Control	0.112763	0.833696	-1.19948	TSA 0.2uM down vs DMSO Control	1e-07	0.359195	-2.784	SAHA 0.5uM down vs DMSO Control	95.171	18.4746	0.727951	1.8e-10	0.951982	0.962091	1
4053	1558093_s_at	9782	MATR3	matrin 3	NM_001194954 /// NM_001194955 /// NM_001194956 /// NM_018834 /// NM_199189 /// NR_03653	1.83e-10	3.94e-11	0.372338	-2.68573	VPA 2mM down vs Untreated Control	0.16568	0.917789	-1.08958	TSA 0.2uM down vs DMSO Control	0.00251735	0.808036	-1.23757	SAHA 0.5uM down vs DMSO Control	94.9468	5.47948	0.216416	1.83e-10	0.951873	0.962005	1
52614	243356_at	---	---	---	---	1.9e-10	2.74e-10	3.60031	3.60031	VPA 2mM up vs Untreated Control	4.46e-08	2.41739	2.41739	TSA 0.2uM up vs DMSO Control	5.14e-09	2.82053	2.82053	SAHA 0.5uM up vs DMSO Control	94.4718	12.0465	0.47818	1.9e-10	0.95164	0.961821	1
6634	1562484_at	284071	C17orf104	chromosome 17 open reading frame 104	NM_001145080	1.96e-10	4.48e-10	6.90069	6.90069	VPA 2mM up vs Untreated Control	3.06e-08	4.12981	4.12981	TSA 0.2uM up vs DMSO Control	2.88e-09	5.4141	5.4141	SAHA 0.5uM up vs DMSO Control	94.0276	29.238	1.16607	1.96e-10	0.95142	0.961648	1
29527	220234_at	767	CA8	carbonic anhydrase VIII	NM_004056	1.96e-10	1.82e-10	3.51452	3.51452	VPA 2mM up vs Untreated Control	0.00347414	1.33488	1.33488	TSA 0.2uM up vs DMSO Control	0.000425866	1.45503	1.45503	SAHA 0.5uM up vs DMSO Control	94.0177	10.8877	0.434267	1.96e-10	0.951415	0.961644	1
21264	211947_s_at	23215	BAT2L2	HLA-B associated transcript 2-like 2	NM_015172	1.98e-10	1.23e-10	0.188399	-5.3079	VPA 2mM down vs Untreated Control	0.127395	0.840388	-1.18993	TSA 0.2uM down vs DMSO Control	3.85e-08	0.333223	-3.00099	SAHA 0.5uM down vs DMSO Control	93.9319	18.1586	0.724937	1.98e-10	0.951373	0.96161	1
44238	234980_at	148534	TMEM56	transmembrane protein 56	NM_152487	2.14e-10	4.22e-11	3.43413	3.43413	VPA 2mM up vs Untreated Control	0.000990381	1.35152	1.35152	TSA 0.2uM up vs DMSO Control	6.18e-05	1.50052	1.50052	SAHA 0.5uM up vs DMSO Control	92.8963	8.44195	0.340781	2.14e-10	0.950852	0.961199	1
33836	224568_x_at	378938	MALAT1	metastasis associated lung adenocarcinoma transcript 1 (non-protein coding)	NR_002819	2.18e-10	7.55e-11	0.0725694	-13.7799	VPA 2mM down vs Untreated Control	0.00106229	0.516086	-1.93766	TSA 0.2uM down vs DMSO Control	2.26e-07	0.2331	-4.29001	SAHA 0.5uM down vs DMSO Control	92.6921	41.3151	1.67146	2.18e-10	0.950748	0.961117	1
46165	236907_at	---	---	---	---	2.24e-10	4.33e-10	0.332948	-3.00347	VPA 2mM down vs Untreated Control	0.246255	0.910586	-1.09819	TSA 0.2uM down vs DMSO Control	0.387823	1.07148	1.07148	SAHA 0.5uM up vs DMSO Control	92.2941	9.26027	0.376254	2.24e-10	0.950544	0.960955	1
5962	1561361_at	285349	ZNF660	zinc finger protein 660	NM_173658	2.31e-10	3.55e-10	0.171188	-5.84153	VPA 2mM down vs Untreated Control	0.388882	0.896749	-1.11514	TSA 0.2uM down vs DMSO Control	1.13e-08	0.253288	-3.94807	SAHA 0.5uM down vs DMSO Control	91.8906	23.0771	0.941763	2.31e-10	0.950335	0.960791	1
34839	225573_at	27031 /// 84129	ACAD11 /// NPHP3	acyl-CoA dehydrogenase family, member 11 /// nephronophthisis 3 (adolescent)	NM_032169 /// NM_153240	2.32e-10	5.01e-11	5.83286	5.83286	VPA 2mM up vs Untreated Control	0.00265415	1.46839	1.46839	TSA 0.2uM up vs DMSO Control	1.58e-05	1.94805	1.94805	SAHA 0.5uM up vs DMSO Control	91.8406	17.4654	0.71314	2.32e-10	0.950309	0.96077	1
51575	242317_at	25994	HIGD1A	HIG1 hypoxia inducible domain family, member 1A	NM_001099668 /// NM_001099669 /// NM_014056	2.53e-10	1.13e-10	2.65259	2.65259	VPA 2mM up vs Untreated Control	0.000442823	1.3234	1.3234	TSA 0.2uM up vs DMSO Control	1.48e-07	1.77844	1.77844	SAHA 0.5uM up vs DMSO Control	90.7759	5.9199	0.244554	2.53e-10	0.949749	0.960328	1
40224	230961_at	---	---	---	---	2.57e-10	9.46e-11	0.205485	-4.86654	VPA 2mM down vs Untreated Control	0.388359	0.914777	-1.09316	TSA 0.2uM down vs DMSO Control	0.00376725	0.709412	-1.40962	SAHA 0.5uM down vs DMSO Control	90.5521	15.1584	0.62775	2.57e-10	0.94963	0.960234	1
27831	218537_at	54985	HCFC1R1	host cell factor C1 regulator 1 (XPO1 dependent)	NM_001002017 /// NM_001002018 /// NM_017885	2.59e-10	3.63e-10	2.05724	2.05724	VPA 2mM up vs Untreated Control	0.147618	1.07979	1.07979	TSA 0.2uM up vs DMSO Control	0.000706433	1.2379	1.2379	SAHA 0.5uM up vs DMSO Control	90.4547	3.80778	0.15786	2.59e-10	0.949578	0.960193	1
38849	229586_at	80205	CHD9	chromodomain helicase DNA binding protein 9	NM_025134	2.76e-10	1.78e-10	0.454736	-2.19908	VPA 2mM down vs Untreated Control	0.885673	0.992394	-1.00766	TSA 0.2uM down vs DMSO Control	0.00173438	0.819941	-1.2196	SAHA 0.5uM down vs DMSO Control	89.6419	4.06854	0.1702	2.76e-10	0.949139	0.959847	1
40998	231735_s_at	378938	MALAT1	metastasis associated lung adenocarcinoma transcript 1 (non-protein coding)	NR_002819	2.81e-10	1.24e-10	0.148684	-6.72566	VPA 2mM down vs Untreated Control	0.0619884	0.780122	-1.28185	TSA 0.2uM down vs DMSO Control	2e-06	0.398957	-2.50653	SAHA 0.5uM down vs DMSO Control	89.4219	22.5707	0.946527	2.81e-10	0.949019	0.959752	1
45878	236620_at	55183	RIF1	RAP1 interacting factor homolog (yeast)	NM_001177663 /// NM_001177664 /// NM_001177665 /// NM_018151	2.85e-10	1.5e-10	0.290837	-3.43835	VPA 2mM down vs Untreated Control	0.917915	0.991561	-1.00851	TSA 0.2uM down vs DMSO Control	0.000170801	0.66957	-1.4935	SAHA 0.5uM down vs DMSO Control	89.2492	9.71504	0.408198	2.85e-10	0.948924	0.959677	1
35669	226404_at	9584	RBM39	RNA binding motif protein 39	NM_004902 /// NM_184234	3.23e-10	1.61e-10	0.34588	-2.89117	VPA 2mM down vs Untreated Control	0.0410124	0.855432	-1.169	TSA 0.2uM down vs DMSO Control	5.24e-06	0.618477	-1.61688	SAHA 0.5uM down vs DMSO Control	87.7169	7.126	0.304645	3.23e-10	0.948069	0.959002	1
52510	243252_at	---	---	---	---	3.24e-10	4.1e-09	2.62561	2.62561	VPA 2mM up vs Untreated Control	2.93e-05	1.60421	1.60421	TSA 0.2uM up vs DMSO Control	4.07e-10	3.12804	3.12804	SAHA 0.5uM up vs DMSO Control	87.6766	9.37365	0.400919	3.24e-10	0.948046	0.958983	1
38535	229272_at	23360	FNBP4	formin binding protein 4	NM_015308	3.27e-10	1.44e-10	0.122876	-8.13826	VPA 2mM down vs Untreated Control	0.555149	0.920708	-1.08612	TSA 0.2uM down vs DMSO Control	2.68e-07	0.300583	-3.32687	SAHA 0.5uM down vs DMSO Control	87.584	27.3216	1.1698	3.27e-10	0.947993	0.958942	1
53593	244334_at	133022	TRAM1L1	translocation associated membrane protein 1-like 1	NM_152402	3.44e-10	6.46e-11	2.98138	2.98138	VPA 2mM up vs Untreated Control	0.0203108	1.19107	1.19107	TSA 0.2uM up vs DMSO Control	3.74e-06	1.61152	1.61152	SAHA 0.5uM up vs DMSO Control	86.9464	6.574	0.283537	3.44e-10	0.947627	0.958653	1
46292	237034_at	---	---	---	---	3.48e-10	2.54e-09	4.04389	4.04389	VPA 2mM up vs Untreated Control	1.69e-07	2.77284	2.77284	TSA 0.2uM up vs DMSO Control	8.78e-10	4.5204	4.5204	SAHA 0.5uM up vs DMSO Control	86.7903	18.1276	0.78325	3.48e-10	0.947537	0.958582	1
18563	209140_x_at	3106	HLA-B	major histocompatibility complex, class I, B	NM_005514	3.49e-10	2.06e-10	2.6435	2.6435	VPA 2mM up vs Untreated Control	9.04e-07	1.67969	1.67969	TSA 0.2uM up vs DMSO Control	5.42e-08	1.90942	1.90942	SAHA 0.5uM up vs DMSO Control	86.7688	6.11937	0.264469	3.49e-10	0.947525	0.958572	1
32197	222909_s_at	9530	BAG4	BCL2-associated athanogene 4	NM_004874	3.56e-10	3.92e-10	0.421811	-2.37073	VPA 2mM down vs Untreated Control	0.0842834	0.894179	-1.11834	TSA 0.2uM down vs DMSO Control	1.67e-08	0.518452	-1.92882	SAHA 0.5uM down vs DMSO Control	86.5284	5.27292	0.22852	3.56e-10	0.947385	0.958462	1
23460	214152_at	9236	CCPG1	cell cycle progression 1	NM_004748 /// NM_020739	3.58e-10	9.89e-11	2.42538	2.42538	VPA 2mM up vs Untreated Control	0.0141464	1.16918	1.16918	TSA 0.2uM up vs DMSO Control	3.21e-06	1.49774	1.49774	SAHA 0.5uM up vs DMSO Control	86.4677	4.56644	0.198041	3.58e-10	0.94735	0.958434	1
19010	209591_s_at	655	BMP7	bone morphogenetic protein 7	NM_001719	3.62e-10	8.63e-11	7.50418	7.50418	VPA 2mM up vs Untreated Control	0.022755	1.37985	1.37985	TSA 0.2uM up vs DMSO Control	2.71e-05	2.12506	2.12506	SAHA 0.5uM up vs DMSO Control	86.3425	23.1476	1.00534	3.62e-10	0.947276	0.958376	1
42301	233039_at	---	---	---	---	3.82e-10	1.19e-10	0.120748	-8.2817	VPA 2mM down vs Untreated Control	0.0458566	0.743471	-1.34504	TSA 0.2uM down vs DMSO Control	5.68e-05	0.470403	-2.12584	SAHA 0.5uM down vs DMSO Control	85.6961	26.454	1.15761	3.82e-10	0.946895	0.958075	1
22596	213286_at	51663	ZFR	zinc finger RNA binding protein	NM_016107	3.91e-10	1.78e-10	0.184138	-5.43071	VPA 2mM down vs Untreated Control	0.0647949	0.799747	-1.2504	TSA 0.2uM down vs DMSO Control	6.09e-08	0.331375	-3.01773	SAHA 0.5uM down vs DMSO Control	85.3973	17.8784	0.785083	3.91e-10	0.946717	0.957935	1
31796	222508_s_at	55082	ARGLU1	arginine and glutamate rich 1	NM_018011	4.2e-10	1.46e-10	0.379324	-2.63627	VPA 2mM down vs Untreated Control	0.0137609	0.838048	-1.19325	TSA 0.2uM down vs DMSO Control	1.32e-07	0.555395	-1.80052	SAHA 0.5uM down vs DMSO Control	84.559	5.65026	0.250576	4.2e-10	0.946212	0.957535	1
15955	206500_s_at	55320	C14orf106	chromosome 14 open reading frame 106	NM_018353	4.25e-10	5.09e-10	0.354615	-2.81996	VPA 2mM down vs Untreated Control	0.161128	0.896635	-1.11528	TSA 0.2uM down vs DMSO Control	1.78e-07	0.51108	-1.95664	SAHA 0.5uM down vs DMSO Control	84.4252	7.7011	0.342067	4.25e-10	0.94613	0.957471	1
30525	221233_s_at	57579	FAM135A	family with sequence similarity 135, member A	NM_001105531 /// NM_001162529 /// NM_020819	4.28e-10	5.46e-10	0.258624	-3.86662	VPA 2mM down vs Untreated Control	0.0901603	0.838811	-1.19216	TSA 0.2uM down vs DMSO Control	1.2e-08	0.339503	-2.94548	SAHA 0.5uM down vs DMSO Control	84.3167	13.2205	0.587985	4.28e-10	0.946064	0.957419	1
19447	210033_s_at	9576	SPAG6	sperm associated antigen 6	NM_012443 /// NM_172242	4.56e-10	1.8e-10	11.0449	11.0449	VPA 2mM up vs Untreated Control	0.0389409	1.43393	1.43393	TSA 0.2uM up vs DMSO Control	3.35e-05	2.52895	2.52895	SAHA 0.5uM up vs DMSO Control	83.5753	35.3142	1.58454	4.56e-10	0.945606	0.957057	1
21555	212240_s_at	5295	PIK3R1	phosphoinositide-3-kinase, regulatory subunit 1 (alpha)	NM_181504 /// NM_181523 /// NM_181524	4.83e-10	1.69e-10	0.46409	-2.15476	VPA 2mM down vs Untreated Control	0.761206	1.01581	1.01581	TSA 0.2uM up vs DMSO Control	1.15e-05	0.722311	-1.38445	SAHA 0.5uM down vs DMSO Control	82.9027	3.54506	0.160356	4.83e-10	0.945184	0.956724	1
18283	208859_s_at	546	ATRX	alpha thalassemia/mental retardation syndrome X-linked	NM_000489 /// NM_138270	5.13e-10	4.69e-10	0.333623	-2.9974	VPA 2mM down vs Untreated Control	0.651369	0.964713	-1.03658	TSA 0.2uM down vs DMSO Control	2.47e-06	0.564765	-1.77065	SAHA 0.5uM down vs DMSO Control	82.2121	8.31067	0.37908	5.13e-10	0.944743	0.956376	1
169	1552485_at	114294	LACTB	lactamase, beta	NM_032857 /// NM_171846	5.16e-10	5.17e-10	3.12579	3.12579	VPA 2mM up vs Untreated Control	0.0525003	1.18711	1.18711	TSA 0.2uM up vs DMSO Control	5.06e-06	1.75434	1.75434	SAHA 0.5uM up vs DMSO Control	82.1594	9.07763	0.41433	5.16e-10	0.944709	0.956349	1
34598	225332_at	729082	LOC729082	Hypothetical protein LOC729082	NR_026757	5.16e-10	1.55e-10	0.435944	-2.29387	VPA 2mM down vs Untreated Control	0.00191431	0.815082	-1.22687	TSA 0.2uM down vs DMSO Control	2.34e-06	0.669482	-1.49369	SAHA 0.5uM down vs DMSO Control	82.142	4.05703	0.185214	5.16e-10	0.944698	0.95634	1
50628	241370_at	286052	LOC286052	hypothetical protein LOC286052	---	5.4e-10	9.8e-10	2.17135	2.17135	VPA 2mM up vs Untreated Control	0.12321	0.909588	-1.0994	TSA 0.2uM down vs DMSO Control	0.508772	1.04005	1.04005	SAHA 0.5uM up vs DMSO Control	81.6293	4.57537	0.210189	5.4e-10	0.944366	0.956078	1
18559	209136_s_at	9100	USP10	ubiquitin specific peptidase 10	NM_005153	5.62e-10	4.02e-10	0.345971	-2.89042	VPA 2mM down vs Untreated Control	0.0145883	0.814097	-1.22835	TSA 0.2uM down vs DMSO Control	2.27e-08	0.453439	-2.20537	SAHA 0.5uM down vs DMSO Control	81.178	7.50602	0.346739	5.62e-10	0.94407	0.955845	1
10566	201109_s_at	7057	THBS1	thrombospondin 1	NM_003246	5.72e-10	2.18e-10	6.87152	6.87152	VPA 2mM up vs Untreated Control	0.462588	1.10259	1.10259	TSA 0.2uM up vs DMSO Control	0.000174628	1.8987	1.8987	SAHA 0.5uM up vs DMSO Control	80.9702	22.6237	1.04778	5.72e-10	0.943933	0.955737	1
35434	226169_at	81846	SBF2	SET binding factor 2	NM_030962	5.85e-10	2.75e-10	2.22648	2.22648	VPA 2mM up vs Untreated Control	0.000104611	1.33009	1.33009	TSA 0.2uM up vs DMSO Control	6.26e-07	1.56666	1.56666	SAHA 0.5uM up vs DMSO Control	80.7129	4.02012	0.186779	5.85e-10	0.943762	0.955602	1
26504	217208_s_at	1739	DLG1	discs, large homolog 1 (Drosophila)	NM_001098424 /// NM_004087	6.51e-10	4.15e-10	0.266492	-3.75246	VPA 2mM down vs Untreated Control	0.84889	1.0182	1.0182	TSA 0.2uM up vs DMSO Control	4.03e-06	0.519607	-1.92453	SAHA 0.5uM down vs DMSO Control	79.5108	11.4615	0.540563	6.51e-10	0.94295	0.954961	1
28707	219414_at	64084	CLSTN2	calsyntenin 2	NM_022131	6.58e-10	8.42e-10	3.21124	3.21124	VPA 2mM up vs Untreated Control	0.185396	0.887041	-1.12734	TSA 0.2uM down vs DMSO Control	0.0105279	0.777032	-1.28695	SAHA 0.5uM down vs DMSO Control	79.3876	9.85733	0.465627	6.58e-10	0.942866	0.954894	1
49506	240248_at	---	---	---	---	7.36e-10	3.83e-10	0.35849	-2.78948	VPA 2mM down vs Untreated Control	0.195435	0.907312	-1.10216	TSA 0.2uM down vs DMSO Control	1.9e-06	0.583855	-1.71275	SAHA 0.5uM down vs DMSO Control	78.157	6.70503	0.32171	7.36e-10	0.942007	0.954216	1
44344	235086_at	7057	THBS1	thrombospondin 1	NM_003246	8.17e-10	2.99e-10	2.69883	2.69883	VPA 2mM up vs Untreated Control	0.917982	1.00717	1.00717	TSA 0.2uM up vs DMSO Control	0.00212458	1.28754	1.28754	SAHA 0.5uM up vs DMSO Control	77.0188	5.97267	0.290806	8.17e-10	0.94119	0.953571	1
1075	1553717_at	154881	KCTD7	potassium channel tetramerisation domain containing 7	NM_001167961 /// NM_153033	8.74e-10	1.21e-10	0.469298	-2.13084	VPA 2mM down vs Untreated Control	2.24e-05	0.744654	-1.34291	TSA 0.2uM down vs DMSO Control	1.64e-06	0.690745	-1.44771	SAHA 0.5uM down vs DMSO Control	76.2953	3.02113	0.148492	8.74e-10	0.940659	0.953152	1
36718	227454_at	57551	TAOK1	TAO kinase 1	NM_020791	9.01e-10	8.26e-10	0.317902	-3.14562	VPA 2mM down vs Untreated Control	0.0337102	0.820389	-1.21893	TSA 0.2uM down vs DMSO Control	2.73e-08	0.41199	-2.42725	SAHA 0.5uM down vs DMSO Control	75.9628	9.07616	0.448056	9.01e-10	0.940411	0.952956	1
18153	208729_x_at	3106	HLA-B	major histocompatibility complex, class I, B	NM_005514	9.7e-10	7.55e-10	2.54755	2.54755	VPA 2mM up vs Untreated Control	3.09e-06	1.63939	1.63939	TSA 0.2uM up vs DMSO Control	4.27e-08	2.00388	2.00388	SAHA 0.5uM up vs DMSO Control	75.177	5.90422	0.294516	9.7e-10	0.939818	0.952488	1
20397	211022_s_at	546	ATRX	alpha thalassemia/mental retardation syndrome X-linked	NM_000489 /// NM_138270	9.75e-10	1.15e-09	0.170431	-5.86749	VPA 2mM down vs Untreated Control	0.868581	0.977702	-1.02281	TSA 0.2uM down vs DMSO Control	9.39e-08	0.27897	-3.58462	SAHA 0.5uM down vs DMSO Control	75.1235	22.4515	1.12073	9.75e-10	0.939777	0.952456	1
30239	220946_s_at	29072	SETD2	SET domain containing 2	NM_014159	1.02e-09	9.08e-10	0.223968	-4.46493	VPA 2mM down vs Untreated Control	0.0790445	0.810725	-1.23346	TSA 0.2uM down vs DMSO Control	6.62e-08	0.336247	-2.974	SAHA 0.5uM down vs DMSO Control	74.6885	15.4199	0.77421	1.02e-09	0.939443	0.952192	1
716	1553243_at	80760	ITIH5	inter-alpha (globulin) inhibitor H5	NM_001001851 /// NM_030569 /// NM_032817	1.02e-09	4.33e-10	2.30404	2.30404	VPA 2mM up vs Untreated Control	0.105129	1.10694	1.10694	TSA 0.2uM up vs DMSO Control	0.0213493	1.16344	1.16344	SAHA 0.5uM up vs DMSO Control	74.654	4.31413	0.216706	1.02e-09	0.939416	0.952171	1
15074	205618_at	5638	PRRG1	proline rich Gla (G-carboxyglutamic acid) 1	NM_000950 /// NM_001142395 /// NM_001173486 /// NM_001173489 /// NM_001173490	1.03e-09	3.57e-10	2.08098	2.08098	VPA 2mM up vs Untreated Control	6.51e-05	1.32159	1.32159	TSA 0.2uM up vs DMSO Control	2.94e-07	1.56026	1.56026	SAHA 0.5uM up vs DMSO Control	74.5303	3.2302	0.162528	1.03e-09	0.939321	0.952095	1
15911	206456_at	2558	GABRA5	gamma-aminobutyric acid (GABA) A receptor, alpha 5	NM_000810 /// NM_001165037	1.04e-09	4.73e-10	5.91276	5.91276	VPA 2mM up vs Untreated Control	0.359922	1.1266	1.1266	TSA 0.2uM up vs DMSO Control	0.118495	1.23246	1.23246	SAHA 0.5uM up vs DMSO Control	74.4307	19.7444	0.994773	1.04e-09	0.939243	0.952034	1
52077	242819_at	---	---	---	---	1.05e-09	2.1e-09	0.422769	-2.36536	VPA 2mM down vs Untreated Control	1.87e-06	0.599903	-1.66694	TSA 0.2uM down vs DMSO Control	5.24e-06	0.626105	-1.59718	SAHA 0.5uM down vs DMSO Control	74.321	5.73381	0.28931	1.05e-09	0.939158	0.951967	1
52176	242918_at	4678	NASP	Nuclear autoantigenic sperm protein (histone-binding)	NM_001195193 /// NM_002482 /// NM_152298	1.07e-09	7.34e-10	0.224684	-4.45069	VPA 2mM down vs Untreated Control	0.451582	0.918897	-1.08826	TSA 0.2uM down vs DMSO Control	6.79e-07	0.409638	-2.44118	SAHA 0.5uM down vs DMSO Control	74.1958	14.7947	0.747754	1.07e-09	0.93906	0.95189	1
35841	226576_at	23092	ARHGAP26	Rho GTPase activating protein 26	NM_001135608 /// NM_015071	1.11e-09	5.67e-10	3.62932	3.62932	VPA 2mM up vs Untreated Control	0.180561	1.13912	1.13912	TSA 0.2uM up vs DMSO Control	0.0515817	1.21672	1.21672	SAHA 0.5uM up vs DMSO Control	73.7294	10.5608	0.53714	1.11e-09	0.938693	0.9516	1
17204	207754_at	11228	RASSF8	Ras association (RalGDS/AF-6) domain family (N-terminal) member 8	NM_001164746 /// NM_001164747 /// NM_001164748 /// NM_007211	1.13e-09	1.73e-10	0.283526	-3.52701	VPA 2mM down vs Untreated Control	0.00367083	0.750914	-1.33171	TSA 0.2uM down vs DMSO Control	1.08e-06	0.519701	-1.92418	SAHA 0.5uM down vs DMSO Control	73.5766	8.51219	0.433843	1.13e-09	0.938572	0.951504	1
1251	1553977_a_at	51302	CYP39A1	cytochrome P450, family 39, subfamily A, polypeptide 1	NM_016593	1.17e-09	4.92e-10	2.4657	2.4657	VPA 2mM up vs Untreated Control	8.17e-06	1.53027	1.53027	TSA 0.2uM up vs DMSO Control	1.76e-07	1.79211	1.79211	SAHA 0.5uM up vs DMSO Control	73.2606	5.04017	0.257992	1.17e-09	0.93832	0.951305	1
15999	206544_x_at	6595	SMARCA2	SWI/SNF related, matrix associated, actin dependent regulator of chromatin, subfamily a	NM_003070 /// NM_139045	1.17e-09	8.28e-10	3.02756	3.02756	VPA 2mM up vs Untreated Control	0.000131881	1.51776	1.51776	TSA 0.2uM up vs DMSO Control	4.69e-07	1.98987	1.98987	SAHA 0.5uM up vs DMSO Control	73.2373	8.17883	0.418784	1.17e-09	0.938302	0.951291	1
28357	219064_at	80760	ITIH5	inter-alpha (globulin) inhibitor H5	NM_001001851 /// NM_030569 /// NM_032817	1.18e-09	3.87e-10	3.82049	3.82049	VPA 2mM up vs Untreated Control	0.16178	1.1481	1.1481	TSA 0.2uM up vs DMSO Control	5.96e-05	1.67752	1.67752	SAHA 0.5uM up vs DMSO Control	73.1511	10.7265	0.549879	1.18e-09	0.938232	0.951236	1
33033	223748_at	83959	SLC4A11	solute carrier family 4, sodium borate transporter, member 11	NM_001174089 /// NM_001174090 /// NM_032034	1.21e-09	1.31e-10	5.67565	5.67565	VPA 2mM up vs Untreated Control	0.00166382	1.53788	1.53788	TSA 0.2uM up vs DMSO Control	9.44e-06	2.08705	2.08705	SAHA 0.5uM up vs DMSO Control	72.8842	15.3839	0.791525	1.21e-09	0.938017	0.951066	1
19239	209824_s_at	406	ARNTL	aryl hydrocarbon receptor nuclear translocator-like	NM_001030272 /// NM_001030273 /// NM_001178	1.29e-09	4.85e-10	2.92731	2.92731	VPA 2mM up vs Untreated Control	8.2e-05	1.50439	1.50439	TSA 0.2uM up vs DMSO Control	1.27e-06	1.80791	1.80791	SAHA 0.5uM up vs DMSO Control	72.232	7.0248	0.364699	1.29e-09	0.937485	0.950646	1
25826	216527_at	---	---	---	---	1.4e-09	1.29e-09	0.288159	-3.47031	VPA 2mM down vs Untreated Control	0.443972	0.928052	-1.07753	TSA 0.2uM down vs DMSO Control	2.28e-07	0.42964	-2.32753	SAHA 0.5uM down vs DMSO Control	71.4147	10.7246	0.563151	1.4e-09	0.936805	0.95011	1
46587	237329_at	100509621	LOC100509621	hypothetical LOC100509621	XR_112469	1.46e-09	8.74e-09	4.42065	4.42065	VPA 2mM up vs Untreated Control	5.19e-07	2.9653	2.9653	TSA 0.2uM up vs DMSO Control	4.01e-09	4.82571	4.82571	SAHA 0.5uM up vs DMSO Control	70.9676	20.1053	1.06238	1.46e-09	0.936427	0.949811	1
45954	236696_at	23350	SR140	U2-associated SR140 protein	NM_001080415	1.61e-09	1.13e-09	0.246612	-4.05495	VPA 2mM down vs Untreated Control	0.084225	0.822217	-1.21622	TSA 0.2uM down vs DMSO Control	1.22e-05	0.50864	-1.96603	SAHA 0.5uM down vs DMSO Control	69.9713	13.0549	0.699655	1.61e-09	0.935568	0.949133	1
33848	224580_at	81539	SLC38A1	solute carrier family 38, member 1	NM_001077484 /// NM_030674	1.64e-09	6.53e-10	0.281422	-3.55338	VPA 2mM down vs Untreated Control	0.109018	0.854688	-1.17002	TSA 0.2uM down vs DMSO Control	2.35e-07	0.441429	-2.26537	SAHA 0.5uM down vs DMSO Control	69.8208	9.87263	0.530248	1.64e-09	0.935436	0.949029	1
52590	243332_at	---	---	---	---	1.66e-09	2.19e-10	0.286324	-3.49255	VPA 2mM down vs Untreated Control	0.00415278	0.752791	-1.32839	TSA 0.2uM down vs DMSO Control	6.99e-06	0.568754	-1.75823	SAHA 0.5uM down vs DMSO Control	69.7066	8.20918	0.441629	1.66e-09	0.935336	0.948949	1
18766	209344_at	7171	TPM4	tropomyosin 4	NM_001145160 /// NM_003290	1.66e-09	4.04e-09	0.40461	-2.47151	VPA 2mM down vs Untreated Control	0.14179	0.890166	-1.12339	TSA 0.2uM down vs DMSO Control	2.24e-08	0.450598	-2.21927	SAHA 0.5uM down vs DMSO Control	69.6712	6.5298	0.351461	1.66e-09	0.935305	0.948925	1
53655	244396_at	10146	G3BP1	GTPase activating protein (SH3 domain) binding protein 1	NM_005754 /// NM_198395	1.67e-09	5.37e-10	0.15618	-6.40289	VPA 2mM down vs Untreated Control	0.0175163	0.701068	-1.42639	TSA 0.2uM down vs DMSO Control	2.28e-07	0.306146	-3.26642	SAHA 0.5uM down vs DMSO Control	69.6548	20.5374	1.10567	1.67e-09	0.93529	0.948913	1
29510	220217_x_at	64663	SPANXC	SPANX family, member C	NM_022661	1.68e-09	1.05e-09	2.11017	2.11017	VPA 2mM up vs Untreated Control	0.648202	0.97419	-1.02649	TSA 0.2uM down vs DMSO Control	0.731612	1.01982	1.01982	SAHA 0.5uM up vs DMSO Control	69.5736	3.65413	0.196957	1.68e-09	0.935219	0.948857	1
23306	213998_s_at	10521	DDX17	DEAD (Asp-Glu-Ala-Asp) box polypeptide 17	NM_001098504 /// NM_001098505 /// NM_006386 /// NM_030881	1.71e-09	9.53e-10	0.266269	-3.7556	VPA 2mM down vs Untreated Control	0.0335026	0.793528	-1.26019	TSA 0.2uM down vs DMSO Control	8.13e-05	0.589491	-1.69638	SAHA 0.5uM down vs DMSO Control	69.3862	11.282	0.60974	1.71e-09	0.935053	0.948726	1
32326	223038_s_at	58516	FAM60A	family with sequence similarity 60, member A	NM_001135811 /// NM_001135812 /// NM_021238	1.73e-09	4.19e-10	0.38903	-2.5705	VPA 2mM down vs Untreated Control	0.0342196	0.856536	-1.16749	TSA 0.2uM down vs DMSO Control	7.84e-06	0.642996	-1.55522	SAHA 0.5uM down vs DMSO Control	69.3089	5.10051	0.275966	1.73e-09	0.934984	0.948672	1
15278	205822_s_at	3157	HMGCS1	3-hydroxy-3-methylglutaryl-CoA synthase 1 (soluble)	NM_001098272 /// NM_002130	1.73e-09	2.02e-10	0.18183	-5.49965	VPA 2mM down vs Untreated Control	0.00180772	0.649855	-1.5388	TSA 0.2uM down vs DMSO Control	0.000132147	0.559645	-1.78685	SAHA 0.5uM down vs DMSO Control	69.3026	14.985	0.810848	1.73e-09	0.934978	0.948667	1
47433	238175_at	---	---	---	---	1.78e-09	7.62e-10	4.23794	4.23794	VPA 2mM up vs Untreated Control	0.0947675	1.20836	1.20836	TSA 0.2uM up vs DMSO Control	0.906677	1.01273	1.01273	SAHA 0.5uM up vs DMSO Control	68.9794	12.9358	0.703243	1.78e-09	0.934689	0.948439	1
44719	235461_at	54790	TET2	tet oncogene family member 2	NM_001127208 /// NM_017628	1.79e-09	2.7e-09	0.201766	-4.95624	VPA 2mM down vs Untreated Control	0.673128	0.946057	-1.05702	TSA 0.2uM down vs DMSO Control	8.96e-08	0.291527	-3.43022	SAHA 0.5uM down vs DMSO Control	68.9503	19.071	1.03721	1.79e-09	0.934663	0.948418	1
10756	201299_s_at	55233	MOBKL1B	MOB1, Mps One Binder kinase activator-like 1B (yeast)	NM_018221	1.81e-09	3.58e-09	0.307743	-3.24946	VPA 2mM down vs Untreated Control	0.491756	0.934012	-1.07065	TSA 0.2uM down vs DMSO Control	4.82e-08	0.37857	-2.64152	SAHA 0.5uM down vs DMSO Control	68.8594	10.7578	0.585856	1.81e-09	0.934581	0.948354	1
40262	230999_at	399972	FLJ39051	Hypothetical protein LOC399972	NR_033839	1.82e-09	5.84e-10	0.418793	-2.38781	VPA 2mM down vs Untreated Control	0.000499172	0.757896	-1.31944	TSA 0.2uM down vs DMSO Control	1.02e-05	0.665488	-1.50266	SAHA 0.5uM down vs DMSO Control	68.763	4.50888	0.245893	1.82e-09	0.934494	0.948285	1
27883	218589_at	10161	LPAR6	lysophosphatidic acid receptor 6	NM_001162497 /// NM_001162498 /// NM_005767	1.88e-09	5.2e-09	0.184013	-5.43441	VPA 2mM down vs Untreated Control	0.00713114	1.56055	1.56055	TSA 0.2uM up vs DMSO Control	0.212981	1.20439	1.20439	SAHA 0.5uM up vs DMSO Control	68.4501	23.3	1.27648	1.88e-09	0.934211	0.948061	1
46220	236962_at	---	---	---	---	1.96e-09	5.7e-10	0.137972	-7.24782	VPA 2mM down vs Untreated Control	0.185124	0.820345	-1.219	TSA 0.2uM down vs DMSO Control	2.04e-05	0.419171	-2.38566	SAHA 0.5uM down vs DMSO Control	68.0643	23.038	1.26928	1.96e-09	0.933857	0.947782	1
3177	1556690_s_at	---	---	---	---	2.05e-09	9.56e-10	0.429769	-2.32683	VPA 2mM down vs Untreated Control	0.00815566	0.825135	-1.21192	TSA 0.2uM down vs DMSO Control	3.34e-06	0.636972	-1.56993	SAHA 0.5uM down vs DMSO Control	67.6365	4.48189	0.248492	2.05e-09	0.933461	0.947469	1
38534	229271_x_at	1301	COL11A1	collagen, type XI, alpha 1	NM_001190709 /// NM_001854 /// NM_080629 /// NM_080630	2.1e-09	3.02e-08	2.44106	2.44106	VPA 2mM up vs Untreated Control	4.89e-08	2.36437	2.36437	TSA 0.2uM up vs DMSO Control	6.84e-09	2.70945	2.70945	SAHA 0.5uM up vs DMSO Control	67.4051	8.28292	0.46081	2.1e-09	0.933244	0.947298	1
36504	227240_at	25791	NGEF	neuronal guanine nucleotide exchange factor	NM_001114090 /// NM_019850	2.11e-09	3.88e-10	3.01188	3.01188	VPA 2mM up vs Untreated Control	0.0271031	1.20814	1.20814	TSA 0.2uM up vs DMSO Control	0.0908066	1.14976	1.14976	SAHA 0.5uM up vs DMSO Control	67.3837	6.68942	0.372276	2.11e-09	0.933224	0.947282	1
31054	221765_at	7357	UGCG	UDP-glucose ceramide glucosyltransferase	NM_003358	2.31e-09	3.66e-10	0.21345	-4.68493	VPA 2mM down vs Untreated Control	0.0755229	0.814108	-1.22834	TSA 0.2uM down vs DMSO Control	1.58e-05	0.510558	-1.95864	SAHA 0.5uM down vs DMSO Control	66.5201	12.8498	0.724393	2.31e-09	0.932404	0.946635	1
48272	239014_at	55749	CCAR1	Cell division cycle and apoptosis regulator 1	NM_018237	2.36e-09	1.44e-09	0.330263	-3.02789	VPA 2mM down vs Untreated Control	0.0580983	0.839599	-1.19104	TSA 0.2uM down vs DMSO Control	5.14e-05	0.62094	-1.61046	SAHA 0.5uM down vs DMSO Control	66.3148	8.01891	0.453457	2.36e-09	0.932206	0.946478	1
36485	227221_at	64393	ZMAT3	zinc finger, matrin-type 3	NM_022470 /// NM_152240	2.52e-09	2.2e-09	2.32181	2.32181	VPA 2mM up vs Untreated Control	0.151772	1.1062	1.1062	TSA 0.2uM up vs DMSO Control	4.22e-06	1.59743	1.59743	SAHA 0.5uM up vs DMSO Control	65.6874	4.88542	0.278902	2.52e-09	0.931593	0.945995	1
31445	222156_x_at	9236	CCPG1	cell cycle progression 1	NM_004748 /// NM_020739	2.53e-09	8.29e-10	2.74104	2.74104	VPA 2mM up vs Untreated Control	0.0140431	1.2302	1.2302	TSA 0.2uM up vs DMSO Control	4.69e-06	1.67834	1.67834	SAHA 0.5uM up vs DMSO Control	65.6431	6.07515	0.347056	2.53e-09	0.931549	0.94596	1
11300	201843_s_at	2202	EFEMP1	EGF-containing fibulin-like extracellular matrix protein 1	NM_001039348 /// NM_001039349 /// NM_004105	2.58e-09	3.24e-10	9.91311	9.91311	VPA 2mM up vs Untreated Control	0.00890917	1.61019	1.61019	TSA 0.2uM up vs DMSO Control	0.00112973	1.88969	1.88969	SAHA 0.5uM up vs DMSO Control	65.4573	27.4156	1.57062	2.58e-09	0.931366	0.945815	1
41290	232027_at	23345	SYNE1	spectrin repeat containing, nuclear envelope 1	NM_015293 /// NM_033071 /// NM_133650 /// NM_182961	2.63e-09	1.64e-09	3.5927	3.5927	VPA 2mM up vs Untreated Control	0.828724	1.0221	1.0221	TSA 0.2uM up vs DMSO Control	0.91511	1.01082	1.01082	SAHA 0.5uM up vs DMSO Control	65.2888	10.7203	0.615743	2.63e-09	0.931198	0.945683	1
54553	60815_at	84820	POLR2J4	polymerase (RNA) II (DNA directed) polypeptide J4, pseudogene	NR_003655	2.67e-09	1.06e-09	0.433749	-2.30548	VPA 2mM down vs Untreated Control	0.957985	1.00337	1.00337	TSA 0.2uM up vs DMSO Control	8.08e-06	0.659405	-1.51652	SAHA 0.5uM down vs DMSO Control	65.1517	4.28558	0.246669	2.67e-09	0.931061	0.945575	1
21928	212614_at	84159	ARID5B	AT rich interactive domain 5B (MRF1-like)	NM_032199	2.72e-09	2.62e-09	2.26775	2.26775	VPA 2mM up vs Untreated Control	2.84e-06	1.61092	1.61092	TSA 0.2uM up vs DMSO Control	8.5e-08	1.88077	1.88077	SAHA 0.5uM up vs DMSO Control	64.9839	4.68277	0.270227	2.72e-09	0.930893	0.945442	1
14755	205299_s_at	10385	BTN2A2	butyrophilin, subfamily 2, member A2	NM_001197237 /// NM_001197238 /// NM_001197239 /// NM_001197240 /// NM_006995 /// NM_18	2.76e-09	4.67e-09	2.0163	2.0163	VPA 2mM up vs Untreated Control	1.18e-05	1.45709	1.45709	TSA 0.2uM up vs DMSO Control	5.41e-08	1.79356	1.79356	SAHA 0.5uM up vs DMSO Control	64.8552	3.73007	0.215677	2.76e-09	0.930763	0.945339	1
42967	233707_at	---	---	---	---	2.89e-09	2.23e-09	3.44181	3.44181	VPA 2mM up vs Untreated Control	5.18e-05	1.73046	1.73046	TSA 0.2uM up vs DMSO Control	8.33e-08	2.57002	2.57002	SAHA 0.5uM up vs DMSO Control	64.4108	10.331	0.601471	2.89e-09	0.930312	0.944983	1
25793	216493_s_at	10643	IGF2BP3	insulin-like growth factor 2 mRNA binding protein 3	NM_006547	2.98e-09	1.55e-10	0.28557	-3.50177	VPA 2mM down vs Untreated Control	0.0248198	0.814603	-1.22759	TSA 0.2uM down vs DMSO Control	0.00429381	0.758563	-1.31828	SAHA 0.5uM down vs DMSO Control	64.1403	7.22228	0.422255	2.98e-09	0.930034	0.944764	1
14999	205543_at	22824	HSPA4L	heat shock 70kDa protein 4-like	NM_014278	3e-09	1.35e-09	4.58578	4.58578	VPA 2mM up vs Untreated Control	0.000315694	1.71942	1.71942	TSA 0.2uM up vs DMSO Control	3.6e-07	2.71989	2.71989	SAHA 0.5uM up vs DMSO Control	64.0935	14.5127	0.849114	3e-09	0.929986	0.944726	1
18236	208812_x_at	3107	HLA-C	major histocompatibility complex, class I, C	NM_002117 /// XM_003119244 /// XM_003119245 /// XM_003119246 /// XM_003119247 /// XM_00	3.11e-09	1.26e-09	2.30259	2.30259	VPA 2mM up vs Untreated Control	1.32e-05	1.49661	1.49661	TSA 0.2uM up vs DMSO Control	1.04e-06	1.64952	1.64952	SAHA 0.5uM up vs DMSO Control	63.7423	4.28625	0.252163	3.11e-09	0.929622	0.944438	1
38138	228875_at	221303	FAM162B	family with sequence similarity 162, member B	NM_001085480	3.13e-09	4.26e-08	3.94242	3.94242	VPA 2mM up vs Untreated Control	1.15e-08	4.54319	4.54319	TSA 0.2uM up vs DMSO Control	4.56e-08	3.91467	3.91467	SAHA 0.5uM up vs DMSO Control	63.6925	19.4786	1.14684	3.13e-09	0.92957	0.944397	1
4503	1558924_s_at	6249	CLIP1	CAP-GLY domain containing linker protein 1	NM_002956 /// NM_198240	3.26e-09	8.56e-09	0.201208	-4.96999	VPA 2mM down vs Untreated Control	0.0144853	0.678223	-1.47444	TSA 0.2uM down vs DMSO Control	2.84e-08	0.230807	-4.33263	SAHA 0.5uM down vs DMSO Control	63.3307	20.8162	1.23259	3.26e-09	0.92919	0.944097	1
2559	1555758_a_at	1033	CDKN3	cyclin-dependent kinase inhibitor 3	NM_001130851 /// NM_005192	3.29e-09	2.04e-08	2.03925	2.03925	VPA 2mM up vs Untreated Control	1.66e-06	1.65691	1.65691	TSA 0.2uM up vs DMSO Control	8.56e-09	2.13879	2.13879	SAHA 0.5uM up vs DMSO Control	63.2486	4.67344	0.277087	3.29e-09	0.929103	0.944029	1
44758	235500_at	3183	HNRNPC	heterogeneous nuclear ribonucleoprotein C (C1/C2)	NM_001077442 /// NM_001077443 /// NM_004500 /// NM_031314	3.3e-09	8.82e-10	0.459947	-2.17416	VPA 2mM down vs Untreated Control	0.00383504	0.821191	-1.21774	TSA 0.2uM down vs DMSO Control	5.93e-05	0.727497	-1.37458	SAHA 0.5uM down vs DMSO Control	63.2337	3.50304	0.207744	3.3e-09	0.929087	0.944016	1
52810	243552_at	54799	MBTD1	mbt domain containing 1	NM_017643	3.31e-09	1.81e-09	0.337405	-2.9638	VPA 2mM down vs Untreated Control	0.0996868	0.861464	-1.16081	TSA 0.2uM down vs DMSO Control	1.2e-05	0.58075	-1.72191	SAHA 0.5uM down vs DMSO Control	63.2063	7.60005	0.450907	3.31e-09	0.929058	0.943993	1
18524	209101_at	1490	CTGF	connective tissue growth factor	NM_001901	3.36e-09	2.59e-09	4.68783	4.68783	VPA 2mM up vs Untreated Control	0.654901	1.05818	1.05818	TSA 0.2uM up vs DMSO Control	4.14e-05	2.02982	2.02982	SAHA 0.5uM up vs DMSO Control	63.0685	16.1496	0.96024	3.36e-09	0.928912	0.943878	1
24028	214723_x_at	375248	ANKRD36	ankyrin repeat domain 36	NM_001164315	3.37e-09	2.2e-09	0.361418	-2.76688	VPA 2mM down vs Untreated Control	0.0396831	0.833729	-1.19943	TSA 0.2uM down vs DMSO Control	0.000172668	0.670303	-1.49186	SAHA 0.5uM down vs DMSO Control	63.0276	6.83881	0.406893	3.37e-09	0.928868	0.943843	1
32751	223465_at	10087	COL4A3BP	collagen, type IV, alpha 3 (Goodpasture antigen) binding protein	NM_001130105 /// NM_005713 /// NM_031361	3.38e-09	4.83e-09	0.487368	-2.05184	VPA 2mM down vs Untreated Control	0.0146085	0.846526	-1.1813	TSA 0.2uM down vs DMSO Control	6.52e-07	0.610148	-1.63895	SAHA 0.5uM down vs DMSO Control	63.0067	3.82504	0.227657	3.38e-09	0.928846	0.943826	1
36966	227703_s_at	94121	SYTL4	synaptotagmin-like 4	NM_001129896 /// NM_001174068 /// NM_080737	3.43e-09	1.45e-08	2.04279	2.04279	VPA 2mM up vs Untreated Control	3.58e-05	1.45747	1.45747	TSA 0.2uM up vs DMSO Control	1.03e-05	1.52536	1.52536	SAHA 0.5uM up vs DMSO Control	62.8853	4.43661	0.264566	3.43e-09	0.928716	0.943723	1
33167	223882_at	83989	FAM172A	family with sequence similarity 172, member A	NM_001163417 /// NM_001163418 /// NM_032042 /// NR_028080	3.43e-09	5.63e-09	0.294768	-3.3925	VPA 2mM down vs Untreated Control	0.0019876	0.678577	-1.47367	TSA 0.2uM down vs DMSO Control	2.82e-08	0.338298	-2.95597	SAHA 0.5uM down vs DMSO Control	62.8849	11.2803	0.672675	3.43e-09	0.928716	0.943723	1
44261	235003_at	127933	UHMK1	U2AF homology motif (UHM) kinase 1	NM_001184763 /// NM_144624 /// NM_175866	3.44e-09	4.94e-09	0.329818	-3.03198	VPA 2mM down vs Untreated Control	0.00470538	0.733805	-1.36276	TSA 0.2uM down vs DMSO Control	7.87e-08	0.405884	-2.46376	SAHA 0.5uM down vs DMSO Control	62.8608	9.12086	0.54411	3.44e-09	0.92869	0.943703	1
7515	1564175_at	---	---	---	---	3.47e-09	1.84e-09	3.61659	3.61659	VPA 2mM up vs Untreated Control	2.4e-06	2.09594	2.09594	TSA 0.2uM up vs DMSO Control	1.2e-06	2.19024	2.19024	SAHA 0.5uM up vs DMSO Control	62.7746	10.5945	0.632887	3.47e-09	0.928598	0.94363	1
49363	240105_at	---	---	---	---	3.6e-09	3.86e-09	0.251626	-3.97415	VPA 2mM down vs Untreated Control	0.0437122	0.777907	-1.2855	TSA 0.2uM down vs DMSO Control	2.49e-07	0.365129	-2.73876	SAHA 0.5uM down vs DMSO Control	62.4425	13.5229	0.812119	3.6e-09	0.92824	0.943347	1
44430	235172_at	---	---	---	---	3.66e-09	2.89e-09	0.299539	-3.33846	VPA 2mM down vs Untreated Control	0.0072836	0.738891	-1.35338	TSA 0.2uM down vs DMSO Control	1.04e-05	0.531544	-1.88131	SAHA 0.5uM down vs DMSO Control	62.2922	9.86892	0.59411	3.66e-09	0.928076	0.943218	1
51970	242712_x_at	285190 /// 400966 /// 5903 /// 653489 /// 727851 /// 729540 /// 729857 /// 84220	RANBP2 /// RGPD1 /// RGPD2 /// RGPD3 /// RGPD4 /// RGPD5 /// RGPD6 /// RGPD8	RAN binding protein 2 /// RANBP2-like and GRIP domain containing 1 /// RANBP2-like and	NM_001024457 /// NM_001037866 /// NM_001078170 /// NM_001123363 /// NM_001144013 /// NM	3.88e-09	1.61e-09	0.182071	-5.49235	VPA 2mM down vs Untreated Control	0.00244735	0.618757	-1.61614	TSA 0.2uM down vs DMSO Control	2.9e-05	0.458584	-2.18062	SAHA 0.5uM down vs DMSO Control	61.781	17.9478	1.0894	3.88e-09	0.927515	0.942775	1
45373	236115_at	93164	HTR7P1	5-hydroxytryptamine (serotonin) receptor 7 pseudogene 1	NR_002774	3.97e-09	1.79e-09	2.82683	2.82683	VPA 2mM up vs Untreated Control	0.000608931	1.41999	1.41999	TSA 0.2uM up vs DMSO Control	3.62e-06	1.77995	1.77995	SAHA 0.5uM up vs DMSO Control	61.5707	6.75977	0.411708	3.97e-09	0.927282	0.942591	1
21342	212027_at	58517	RBM25	RNA binding motif protein 25	NM_021239	3.98e-09	2.35e-09	0.426462	-2.34487	VPA 2mM down vs Untreated Control	0.0113591	0.82206	-1.21646	TSA 0.2uM down vs DMSO Control	8.63e-05	0.696822	-1.43509	SAHA 0.5uM down vs DMSO Control	61.5543	4.73136	0.288243	3.98e-09	0.927264	0.942577	1
10288	200831_s_at	6319	SCD	stearoyl-CoA desaturase (delta-9-desaturase)	NM_005063	4.01e-09	1.2e-09	0.345973	-2.8904	VPA 2mM down vs Untreated Control	0.000148929	0.666617	-1.50011	TSA 0.2uM down vs DMSO Control	5.7e-07	0.513453	-1.9476	SAHA 0.5uM down vs DMSO Control	61.498	6.65165	0.405602	4.01e-09	0.927201	0.942527	1
18324	208900_s_at	7150	TOP1	topoisomerase (DNA) I	NM_003286	4.01e-09	2.72e-09	0.417465	-2.39541	VPA 2mM down vs Untreated Control	0.000982207	0.750318	-1.33277	TSA 0.2uM down vs DMSO Control	1.24e-07	0.518653	-1.92807	SAHA 0.5uM down vs DMSO Control	61.4948	5.07178	0.309281	4.01e-09	0.927197	0.942524	1
1519	1554355_a_at	54414	SIAE	sialic acid acetylesterase	NM_170601	4.16e-09	1.32e-09	5.36203	5.36203	VPA 2mM up vs Untreated Control	0.22608	1.176	1.176	TSA 0.2uM up vs DMSO Control	0.000331099	1.81079	1.81079	SAHA 0.5uM up vs DMSO Control	61.172	16.7977	1.02974	4.16e-09	0.926835	0.942238	1
44765	235507_at	115294	PCMTD1	protein-L-isoaspartate (D-aspartate) O-methyltransferase domain containing 1	NM_052937	4.18e-09	2.73e-09	0.485137	-2.06127	VPA 2mM down vs Untreated Control	0.0148041	0.851756	-1.17405	TSA 0.2uM down vs DMSO Control	8.54e-07	0.627103	-1.59463	SAHA 0.5uM down vs DMSO Control	61.126	3.45811	0.21215	4.18e-09	0.926783	0.942197	1
43086	233827_s_at	11198	SUPT16H	suppressor of Ty 16 homolog (S. cerevisiae)	NM_007192	4.22e-09	1.89e-09	0.174395	-5.73412	VPA 2mM down vs Untreated Control	0.112472	0.793703	-1.25992	TSA 0.2uM down vs DMSO Control	4.1e-07	0.312376	-3.20127	SAHA 0.5uM down vs DMSO Control	61.0442	19.0875	1.17256	4.22e-09	0.926691	0.942124	1
38034	228771_at	157	ADRBK2	adrenergic, beta, receptor kinase 2	NM_005160	4.23e-09	2.29e-09	0.490379	-2.03924	VPA 2mM down vs Untreated Control	0.0264886	0.869798	-1.14969	TSA 0.2uM down vs DMSO Control	4.57e-07	0.620494	-1.61162	SAHA 0.5uM down vs DMSO Control	61.0157	3.26547	0.200694	4.23e-09	0.926659	0.942099	1
12683	203226_s_at	6302	TSPAN31	tetraspanin 31	NM_005981	4.27e-09	1.54e-09	2.10054	2.10054	VPA 2mM up vs Untreated Control	0.00021299	1.32063	1.32063	TSA 0.2uM up vs DMSO Control	5.18e-07	1.61304	1.61304	SAHA 0.5uM up vs DMSO Control	60.9435	3.3398	0.205506	4.27e-09	0.926577	0.942034	1
52553	243295_at	54439	RBM27	RNA binding motif protein 27	NM_018989	4.37e-09	5.05e-09	0.447781	-2.23324	VPA 2mM down vs Untreated Control	0.0810057	0.880994	-1.13508	TSA 0.2uM down vs DMSO Control	3.39e-07	0.557709	-1.79305	SAHA 0.5uM down vs DMSO Control	60.745	4.63939	0.286405	4.37e-09	0.926351	0.941856	1
38919	229656_s_at	400954	EML6	echinoderm microtubule associated protein like 6	NM_001039753	4.41e-09	8.55e-09	4.01642	4.01642	VPA 2mM up vs Untreated Control	0.0213107	1.36773	1.36773	TSA 0.2uM up vs DMSO Control	2.41e-07	2.94098	2.94098	SAHA 0.5uM up vs DMSO Control	60.6702	14.9923	0.926668	4.41e-09	0.926265	0.941788	1
14296	204840_s_at	8411	EEA1	early endosome antigen 1	NM_003566	4.45e-09	4.24e-09	0.288523	-3.46593	VPA 2mM down vs Untreated Control	0.396144	0.913602	-1.09457	TSA 0.2uM down vs DMSO Control	1.74e-06	0.457896	-2.1839	SAHA 0.5uM down vs DMSO Control	60.5795	10.7936	0.668148	4.45e-09	0.926161	0.941706	1
18510	209087_x_at	4162	MCAM	melanoma cell adhesion molecule	NM_006500	4.65e-09	3.3e-09	2.56583	2.56583	VPA 2mM up vs Untreated Control	0.436284	1.06351	1.06351	TSA 0.2uM up vs DMSO Control	0.0010612	1.36518	1.36518	SAHA 0.5uM up vs DMSO Control	60.2125	5.9419	0.370058	4.65e-09	0.925738	0.941372	1
18993	209574_s_at	753	C18orf1	chromosome 18 open reading frame 1	NM_001003674 /// NM_001003675 /// NM_004338 /// NM_181481 /// NM_181482 /// NM_181483	4.71e-09	3.07e-09	3.73476	3.73476	VPA 2mM up vs Untreated Control	0.262997	1.13264	1.13264	TSA 0.2uM up vs DMSO Control	0.109099	1.20013	1.20013	SAHA 0.5uM up vs DMSO Control	60.0998	11.4772	0.716133	4.71e-09	0.925607	0.941268	1
12935	203479_s_at	54726	OTUD4	OTU domain containing 4	NM_001102653 /// NM_017493	4.82e-09	4.4e-09	0.445082	-2.24678	VPA 2mM down vs Untreated Control	0.0225147	0.842183	-1.18739	TSA 0.2uM down vs DMSO Control	1.11e-07	0.529827	-1.88741	SAHA 0.5uM down vs DMSO Control	59.8982	4.55032	0.284878	4.82e-09	0.925371	0.941082	1
616	1553107_s_at	134553	C5orf24	chromosome 5 open reading frame 24	NM_001135586 /// NM_152409	4.86e-09	2.45e-09	0.352285	-2.83861	VPA 2mM down vs Untreated Control	0.195919	0.89324	-1.11952	TSA 0.2uM down vs DMSO Control	1.28e-06	0.524044	-1.90824	SAHA 0.5uM down vs DMSO Control	59.832	6.93099	0.434403	4.86e-09	0.925293	0.941021	1
24118	214814_at	91746	YTHDC1	YTH domain containing 1	NM_001031732 /// NM_133370	4.91e-09	2.59e-09	0.46963	-2.12934	VPA 2mM down vs Untreated Control	0.008267	0.831532	-1.2026	TSA 0.2uM down vs DMSO Control	0.0004404	0.761958	-1.31241	SAHA 0.5uM down vs DMSO Control	59.7339	3.66251	0.229926	4.91e-09	0.925178	0.94093	1
10323	200866_s_at	5660	PSAP	prosaposin	NM_001042465 /// NM_001042466 /// NM_002778	4.98e-09	4.72e-09	2.14902	2.14902	VPA 2mM up vs Untreated Control	0.414423	0.947569	-1.05533	TSA 0.2uM down vs DMSO Control	0.324089	1.0676	1.0676	SAHA 0.5uM up vs DMSO Control	59.6161	4.08633	0.25704	4.98e-09	0.925039	0.94082	1
25825	216526_x_at	3107	HLA-C	major histocompatibility complex, class I, C	NM_002117 /// XM_003119244 /// XM_003119245 /// XM_003119246 /// XM_003119247 /// XM_00	5.07e-09	3.08e-09	2.14648	2.14648	VPA 2mM up vs Untreated Control	1.52e-05	1.47545	1.47545	TSA 0.2uM up vs DMSO Control	9.58e-07	1.63631	1.63631	SAHA 0.5uM up vs DMSO Control	59.4667	3.81774	0.240749	5.07e-09	0.924862	0.94068	1
36416	227152_at	55196	C12orf35	chromosome 12 open reading frame 35	NM_018169	5.12e-09	4.65e-09	0.210907	-4.74143	VPA 2mM down vs Untreated Control	0.196777	0.838496	-1.19261	TSA 0.2uM down vs DMSO Control	5.92e-06	0.411608	-2.4295	SAHA 0.5uM down vs DMSO Control	59.3789	16.8117	1.06172	5.12e-09	0.924757	0.940598	1
19103	209686_at	6285	S100B	S100 calcium binding protein B	NM_006272	5.29e-09	2.88e-09	9.77723	9.77723	VPA 2mM up vs Untreated Control	0.0284557	1.56387	1.56387	TSA 0.2uM up vs DMSO Control	1.81e-06	4.00872	4.00872	SAHA 0.5uM up vs DMSO Control	59.1143	33.4957	2.12485	5.29e-09	0.92444	0.940348	1
11299	201842_s_at	2202	EFEMP1	EGF-containing fibulin-like extracellular matrix protein 1	NM_001039348 /// NM_001039349 /// NM_004105	5.32e-09	1.33e-09	6.90902	6.90902	VPA 2mM up vs Untreated Control	0.0029392	1.68891	1.68891	TSA 0.2uM up vs DMSO Control	0.000458145	1.93364	1.93364	SAHA 0.5uM up vs DMSO Control	59.0588	21.4927	1.3647	5.32e-09	0.924374	0.940295	1
54433	46665_at	54910	SEMA4C	sema domain, immunoglobulin domain (Ig), transmembrane domain (TM) and short cytoplasmi	NM_017789	5.38e-09	1.04e-09	0.412828	-2.42232	VPA 2mM down vs Untreated Control	0.000162832	0.717886	-1.39298	TSA 0.2uM down vs DMSO Control	2.8e-06	0.617295	-1.61997	SAHA 0.5uM down vs DMSO Control	58.9622	4.339	0.275961	5.38e-09	0.924257	0.940203	1
26593	217299_s_at	4683	NBN	nibrin	NM_002485	5.42e-09	8.52e-10	0.373608	-2.6766	VPA 2mM down vs Untreated Control	0.50147	0.951002	-1.05152	TSA 0.2uM down vs DMSO Control	6.73e-05	0.672066	-1.48795	SAHA 0.5uM down vs DMSO Control	58.8968	5.21731	0.33219	5.42e-09	0.924178	0.940141	1
54425	45714_at	54985	HCFC1R1	host cell factor C1 regulator 1 (XPO1 dependent)	NM_001002017 /// NM_001002018 /// NM_017885	5.45e-09	3.09e-09	2.19851	2.19851	VPA 2mM up vs Untreated Control	0.295396	1.07192	1.07192	TSA 0.2uM up vs DMSO Control	0.0149974	1.19233	1.19233	SAHA 0.5uM up vs DMSO Control	58.8562	4.02093	0.256192	5.45e-09	0.924129	0.940102	1
1649	1554534_at	1806	DPYD	dihydropyrimidine dehydrogenase	NM_000110 /// NM_001160301	5.6e-09	1.68e-09	2.55966	2.55966	VPA 2mM up vs Untreated Control	0.0949762	1.13918	1.13918	TSA 0.2uM up vs DMSO Control	0.000786695	1.3586	1.3586	SAHA 0.5uM up vs DMSO Control	58.6256	5.21885	0.333825	5.6e-09	0.923848	0.93988	1
31956	222668_at	79047	KCTD15	potassium channel tetramerisation domain containing 15	NM_001129994 /// NM_001129995 /// NM_024076	5.63e-09	3.84e-09	0.482345	-2.0732	VPA 2mM down vs Untreated Control	0.00721661	0.829335	-1.20579	TSA 0.2uM down vs DMSO Control	2.76e-07	0.589903	-1.69519	SAHA 0.5uM down vs DMSO Control	58.5812	3.53891	0.226539	5.63e-09	0.923794	0.939838	1
44267	235009_at	259282	BOD1L	biorientation of chromosomes in cell division 1-like	NM_148894	5.67e-09	5.68e-09	0.230682	-4.33497	VPA 2mM down vs Untreated Control	0.13504	0.821201	-1.21773	TSA 0.2uM down vs DMSO Control	3.31e-07	0.340571	-2.93624	SAHA 0.5uM down vs DMSO Control	58.5304	15.1558	0.971018	5.67e-09	0.923732	0.939788	1
37577	228314_at	84230	LRRC8C	leucine rich repeat containing 8 family, member C	NM_032270	5.7e-09	2.4e-09	2.44815	2.44815	VPA 2mM up vs Untreated Control	8.21e-05	1.46509	1.46509	TSA 0.2uM up vs DMSO Control	1.09e-05	1.58585	1.58585	SAHA 0.5uM up vs DMSO Control	58.4781	4.9759	0.319087	5.7e-09	0.923668	0.939738	1
22931	213622_at	1298	COL9A2	collagen, type IX, alpha 2	NM_001852	5.77e-09	4.91e-09	2.20643	2.20643	VPA 2mM up vs Untreated Control	0.00375746	1.2561	1.2561	TSA 0.2uM up vs DMSO Control	0.1823	1.09756	1.09756	SAHA 0.5uM up vs DMSO Control	58.3724	4.30675	0.276677	5.77e-09	0.923538	0.939635	1
18215	208791_at	1191	CLU	clusterin	NM_001171138 /// NM_001831 /// NM_203339	5.84e-09	3.78e-09	3.47915	3.47915	VPA 2mM up vs Untreated Control	0.591975	1.05796	1.05796	TSA 0.2uM up vs DMSO Control	0.0516147	1.24304	1.24304	SAHA 0.5uM up vs DMSO Control	58.2797	10.2717	0.66093	5.84e-09	0.923424	0.939545	1
15243	205787_x_at	9877	ZC3H11A	zinc finger CCCH-type containing 11A	NM_014827	5.85e-09	1.04e-08	0.357619	-2.79628	VPA 2mM down vs Untreated Control	0.0505395	0.823409	-1.21446	TSA 0.2uM down vs DMSO Control	8.1e-08	0.4144	-2.41313	SAHA 0.5uM down vs DMSO Control	58.2602	8.10469	0.52167	5.85e-09	0.9234	0.939526	1
12409	202951_at	11329	STK38	serine/threonine kinase 38	NM_007271	5.9e-09	8.48e-10	0.439945	-2.27301	VPA 2mM down vs Untreated Control	0.000208819	0.744224	-1.34368	TSA 0.2uM down vs DMSO Control	0.000199538	0.743171	-1.34559	SAHA 0.5uM down vs DMSO Control	58.1899	3.58302	0.230905	5.9e-09	0.923313	0.939457	1
17730	208297_s_at	7813	EVI5	ecotropic viral integration site 5	NM_005665	5.97e-09	1.2e-08	0.201413	-4.96492	VPA 2mM down vs Untreated Control	0.062895	0.748809	-1.33545	TSA 0.2uM down vs DMSO Control	6.07e-08	0.241994	-4.13234	SAHA 0.5uM down vs DMSO Control	58.0979	20.0577	1.29465	5.97e-09	0.923199	0.939367	1
52174	242916_at	11064	CEP110	centrosomal protein 110kDa	NM_007018	6.03e-09	2.3e-09	0.315781	-3.16675	VPA 2mM down vs Untreated Control	0.268471	0.899941	-1.11118	TSA 0.2uM down vs DMSO Control	5.67e-05	0.601573	-1.66231	SAHA 0.5uM down vs DMSO Control	58.0147	8.12988	0.525506	6.03e-09	0.923095	0.939286	1
54260	36830_at	4285	MIPEP	mitochondrial intermediate peptidase	NM_005932	6.05e-09	4.21e-09	2.12304	2.12304	VPA 2mM up vs Untreated Control	0.000684227	1.30571	1.30571	TSA 0.2uM up vs DMSO Control	4.43e-07	1.69617	1.69617	SAHA 0.5uM up vs DMSO Control	57.9907	3.78531	0.244779	6.05e-09	0.923065	0.939262	1
17800	208370_s_at	1827	RCAN1	regulator of calcineurin 1	NM_004414 /// NM_203417 /// NM_203418	6.06e-09	2.52e-09	2.41	2.41	VPA 2mM up vs Untreated Control	0.140517	1.11592	1.11592	TSA 0.2uM up vs DMSO Control	0.00169383	1.30843	1.30843	SAHA 0.5uM up vs DMSO Control	57.9693	4.7952	0.310199	6.06e-09	0.923039	0.939241	1
49572	240314_at	---	---	---	---	6.14e-09	4.37e-09	0.476243	-2.09977	VPA 2mM down vs Untreated Control	0.000168355	0.735348	-1.3599	TSA 0.2uM down vs DMSO Control	2.54e-06	0.635909	-1.57255	SAHA 0.5uM down vs DMSO Control	57.8575	3.688	0.239036	6.14e-09	0.922899	0.939131	1
4246	1558487_a_at	222068	TMED4	transmembrane emp24 protein transport domain containing 4	NM_182547	6.64e-09	2.81e-09	2.40578	2.40578	VPA 2mM up vs Untreated Control	0.0682089	1.14946	1.14946	TSA 0.2uM up vs DMSO Control	0.000239296	1.40414	1.40414	SAHA 0.5uM up vs DMSO Control	57.2168	4.78725	0.313758	6.64e-09	0.922089	0.938491	1
38707	229444_at	100131607	LOC100131607	hypothetical LOC100131607	XR_108636 /// XR_108637 /// XR_112864 /// XR_112865 /// XR_113881 /// XR_113882	6.92e-09	2.27e-08	2.28815	2.28815	VPA 2mM up vs Untreated Control	0.00226916	1.33148	1.33148	TSA 0.2uM up vs DMSO Control	2.94e-08	2.25171	2.25171	SAHA 0.5uM up vs DMSO Control	56.8804	5.75989	0.379737	6.92e-09	0.921656	0.93815	1
31275	221986_s_at	54800	KLHL24	kelch-like 24 (Drosophila)	NM_017644	6.99e-09	6.07e-09	0.217323	-4.60146	VPA 2mM down vs Untreated Control	0.00617561	0.660297	-1.51447	TSA 0.2uM down vs DMSO Control	1.22e-07	0.295973	-3.37869	SAHA 0.5uM down vs DMSO Control	56.7928	16.0807	1.0618	6.99e-09	0.921543	0.93806	1
27701	218407_x_at	29937	NENF	neuron derived neurotrophic factor	NM_013349 /// NR_026598	7.18e-09	2.46e-09	2.18453	2.18453	VPA 2mM up vs Untreated Control	0.000352994	1.33233	1.33233	TSA 0.2uM up vs DMSO Control	3.63e-06	1.55837	1.55837	SAHA 0.5uM up vs DMSO Control	56.5845	3.67966	0.243861	7.18e-09	0.921272	0.937846	1
37638	228375_at	152404	IGSF11	immunoglobulin superfamily, member 11	NM_001015887 /// NM_152538	7.21e-09	2.35e-09	7.55366	7.55366	VPA 2mM up vs Untreated Control	0.996131	1.0008	1.0008	TSA 0.2uM up vs DMSO Control	0.0244503	1.49653	1.49653	SAHA 0.5uM up vs DMSO Control	56.5434	24.4606	1.62225	7.21e-09	0.921219	0.937804	1
16780	207327_at	2070	EYA4	eyes absent homolog 4 (Drosophila)	NM_004100 /// NM_172103 /// NM_172105	7.3e-09	3.73e-09	4.86115	4.86115	VPA 2mM up vs Untreated Control	0.00533294	1.52847	1.52847	TSA 0.2uM up vs DMSO Control	1.03e-06	2.79408	2.79408	SAHA 0.5uM up vs DMSO Control	56.4499	15.9729	1.06109	7.3e-09	0.921096	0.937708	1
23901	214594_x_at	5205	ATP8B1	ATPase, aminophospholipid transporter, class I, type 8B, member 1	NM_005603	7.33e-09	2.79e-08	0.421876	-2.37036	VPA 2mM down vs Untreated Control	0.610076	0.957902	-1.04395	TSA 0.2uM down vs DMSO Control	0.591796	0.955762	-1.04629	SAHA 0.5uM down vs DMSO Control	56.41	6.40476	0.425773	7.33e-09	0.921044	0.937666	1
15004	205548_s_at	10950	BTG3	BTG family, member 3	NM_001130914 /// NM_006806	7.42e-09	1.54e-09	2.00088	2.00088	VPA 2mM up vs Untreated Control	0.0261174	1.14146	1.14146	TSA 0.2uM up vs DMSO Control	0.000136291	1.31292	1.31292	SAHA 0.5uM up vs DMSO Control	56.3139	2.69564	0.179506	7.42e-09	0.920918	0.937567	1
33099	223814_at	51095	TRNT1	tRNA nucleotidyl transferase, CCA-adding, 1	NM_182916	7.56e-09	1.82e-08	2.18226	2.18226	VPA 2mM up vs Untreated Control	0.00087515	1.34889	1.34889	TSA 0.2uM up vs DMSO Control	3.23e-08	2.11145	2.11145	SAHA 0.5uM up vs DMSO Control	56.1692	4.89104	0.326538	7.56e-09	0.920727	0.937416	1
37965	228702_at	378805	FLJ43663	hypothetical LOC378805	NR_015431 /// NR_024153	7.58e-09	1.4e-08	2.58142	2.58142	VPA 2mM up vs Untreated Control	0.163256	0.881292	-1.1347	TSA 0.2uM down vs DMSO Control	0.0286425	1.232	1.232	SAHA 0.5uM up vs DMSO Control	56.1381	6.94383	0.463845	7.58e-09	0.920685	0.937383	1
15025	205569_at	27074	LAMP3	lysosomal-associated membrane protein 3	NM_014398	7.74e-09	4.24e-09	11.5809	11.5809	VPA 2mM up vs Untreated Control	0.327887	1.22893	1.22893	TSA 0.2uM up vs DMSO Control	0.123098	1.39519	1.39519	SAHA 0.5uM up vs DMSO Control	55.9724	38.7214	2.59423	7.74e-09	0.920465	0.937209	1
31527	222239_s_at	26512	INTS6	integrator complex subunit 6	NM_001039937 /// NM_001039938 /// NM_012141	7.75e-09	2.57e-09	0.482631	-2.07198	VPA 2mM down vs Untreated Control	0.0343303	0.872779	-1.14577	TSA 0.2uM down vs DMSO Control	0.000179726	0.749405	-1.33439	SAHA 0.5uM down vs DMSO Control	55.9614	3.1842	0.213375	7.75e-09	0.920451	0.937198	1
53304	244045_at	---	---	---	---	7.98e-09	2.52e-09	0.255899	-3.90779	VPA 2mM down vs Untreated Control	0.00107365	0.643478	-1.55405	TSA 0.2uM down vs DMSO Control	6.44e-06	0.478169	-2.09131	SAHA 0.5uM down vs DMSO Control	55.7352	11.0638	0.744396	7.98e-09	0.920148	0.936959	1
27992	218699_at	8934	RAB7L1	RAB7, member RAS oncogene family-like 1	NM_001135662 /// NM_001135663 /// NM_001135664 /// NM_003929	8.22e-09	5.37e-09	6.26467	6.26467	VPA 2mM up vs Untreated Control	0.00014199	2.19359	2.19359	TSA 0.2uM up vs DMSO Control	3.82e-07	3.7689	3.7689	SAHA 0.5uM up vs DMSO Control	55.4939	22.3014	1.50702	8.22e-09	0.919823	0.936702	1
45532	236274_at	8662	EIF3B	eukaryotic translation initiation factor 3, subunit B	NM_001037283 /// NM_003751	8.25e-09	3.54e-09	0.474938	-2.10554	VPA 2mM down vs Untreated Control	0.00459979	0.815935	-1.22559	TSA 0.2uM down vs DMSO Control	0.000538296	0.765052	-1.3071	SAHA 0.5uM down vs DMSO Control	55.4677	3.45332	0.233468	8.25e-09	0.919788	0.936674	1
32727	223441_at	26503	SLC17A5	solute carrier family 17 (anion/sugar transporter), member 5	NM_012434	8.63e-09	3.55e-09	2.00739	2.00739	VPA 2mM up vs Untreated Control	0.00155691	1.24694	1.24694	TSA 0.2uM up vs DMSO Control	2.07e-05	1.41708	1.41708	SAHA 0.5uM up vs DMSO Control	55.1061	3.00679	0.204614	8.63e-09	0.919295	0.936285	1
1563	1554418_s_at	50859	SPOCK3	sparc/osteonectin, cwcv and kazal-like domains proteoglycan (testican) 3	NM_001040159 /// NM_016950	8.72e-09	1.71e-09	2.66385	2.66385	VPA 2mM up vs Untreated Control	5.49e-05	1.52821	1.52821	TSA 0.2uM up vs DMSO Control	0.000824924	1.37449	1.37449	SAHA 0.5uM up vs DMSO Control	55.0258	5.33681	0.363703	8.72e-09	0.919184	0.936198	1
52070	242812_at	---	---	---	---	8.77e-09	4.31e-09	0.462657	-2.16143	VPA 2mM down vs Untreated Control	0.120557	0.899703	-1.11148	TSA 0.2uM down vs DMSO Control	2.9e-05	0.684485	-1.46095	SAHA 0.5uM down vs DMSO Control	54.979	3.77455	0.257454	8.77e-09	0.91912	0.936147	1
18143	208719_s_at	10521	DDX17	DEAD (Asp-Glu-Ala-Asp) box polypeptide 17	NM_001098504 /// NM_001098505 /// NM_006386 /// NM_030881	8.93e-09	3.97e-09	0.490442	-2.03898	VPA 2mM down vs Untreated Control	0.00356659	0.815779	-1.22582	TSA 0.2uM down vs DMSO Control	3.9e-07	0.60467	-1.65379	SAHA 0.5uM down vs DMSO Control	54.84	3.17923	0.217398	8.93e-09	0.918928	0.935996	1
53198	243940_at	128553	TSHZ2	teashirt zinc finger homeobox 2	NM_001193421 /// NM_173485	9.13e-09	3.55e-09	2.71306	2.71306	VPA 2mM up vs Untreated Control	0.00368681	1.32524	1.32524	TSA 0.2uM up vs DMSO Control	4.74e-06	1.7664	1.7664	SAHA 0.5uM up vs DMSO Control	54.6619	6.11837	0.419742	9.13e-09	0.918681	0.935801	1
53526	244267_at	---	---	---	---	9.3e-09	4.36e-08	0.38041	-2.62874	VPA 2mM down vs Untreated Control	0.00167269	0.693901	-1.44113	TSA 0.2uM down vs DMSO Control	2.52e-08	0.365228	-2.73802	SAHA 0.5uM down vs DMSO Control	54.5214	8.30677	0.571342	9.3e-09	0.918485	0.935646	1
31546	222258_s_at	23677	SH3BP4	SH3-domain binding protein 4	NM_014521	9.47e-09	9.87e-08	2.04998	2.04998	VPA 2mM up vs Untreated Control	0.106954	0.878379	-1.13846	TSA 0.2uM down vs DMSO Control	0.011391	0.804143	-1.24356	SAHA 0.5uM down vs DMSO Control	54.3766	5.17761	0.357066	9.47e-09	0.918282	0.935486	1
23279	213971_s_at	100510525 /// 23512 /// 440423	LOC100510525 /// SUZ12 /// SUZ12P	polycomb protein SUZ12-like /// suppressor of zeste 12 homolog (Drosophila) /// suppres	NM_015355 /// NR_024187 /// XM_003120869	9.51e-09	1.94e-09	0.488821	-2.04574	VPA 2mM down vs Untreated Control	0.0122828	0.852062	-1.17362	TSA 0.2uM down vs DMSO Control	3.57e-06	0.67034	-1.49178	SAHA 0.5uM down vs DMSO Control	54.3472	2.86499	0.197687	9.51e-09	0.91824	0.935453	1
15709	206254_at	1950	EGF	epidermal growth factor	NM_001178130 /// NM_001178131 /// NM_001963	9.53e-09	3.22e-09	5.77988	5.77988	VPA 2mM up vs Untreated Control	0.296964	1.16719	1.16719	TSA 0.2uM up vs DMSO Control	0.000181746	2.02434	2.02434	SAHA 0.5uM up vs DMSO Control	54.3289	18.5188	1.27824	9.53e-09	0.918215	0.935433	1
51756	242498_x_at	---	---	---	---	9.54e-09	3.32e-08	0.409903	-2.4396	VPA 2mM down vs Untreated Control	0.882445	0.987079	-1.01309	TSA 0.2uM down vs DMSO Control	0.680527	0.964346	-1.03697	SAHA 0.5uM down vs DMSO Control	54.3196	6.76221	0.466836	9.54e-09	0.918202	0.935422	1
35387	226122_at	57480	PLEKHG1	pleckstrin homology domain containing, family G (with RhoGef domain) member 1	NM_001029884	9.63e-09	4.96e-09	3.28471	3.28471	VPA 2mM up vs Untreated Control	0.114409	1.18272	1.18272	TSA 0.2uM up vs DMSO Control	0.00147359	1.47503	1.47503	SAHA 0.5uM up vs DMSO Control	54.2435	9.05305	0.625861	9.63e-09	0.918094	0.935338	1
49628	240370_at	---	---	---	---	9.81e-09	3.52e-09	0.282599	-3.53858	VPA 2mM down vs Untreated Control	0.0213462	0.765983	-1.30551	TSA 0.2uM down vs DMSO Control	0.00123142	0.662388	-1.50969	SAHA 0.5uM down vs DMSO Control	54.0994	9.69536	0.672052	9.81e-09	0.91789	0.935176	1
30046	220753_s_at	51084	CRYL1	crystallin, lambda 1	NM_015974	9.95e-09	1.92e-09	2.39994	2.39994	VPA 2mM up vs Untreated Control	0.000491431	1.35565	1.35565	TSA 0.2uM up vs DMSO Control	0.000189394	1.4014	1.4014	SAHA 0.5uM up vs DMSO Control	53.9884	4.25033	0.295225	9.95e-09	0.917732	0.935052	1
21824	212510_at	23171	GPD1L	glycerol-3-phosphate dehydrogenase 1-like	NM_015141	1e-08	4.68e-09	2.55902	2.55902	VPA 2mM up vs Untreated Control	0.112762	1.14187	1.14187	TSA 0.2uM up vs DMSO Control	0.00327353	1.31659	1.31659	SAHA 0.5uM up vs DMSO Control	53.921	5.5685	0.387268	1e-08	0.917636	0.934976	1
13953	204497_at	115	ADCY9	adenylate cyclase 9	NM_001116	1.01e-08	2.05e-08	2.06156	2.06156	VPA 2mM up vs Untreated Control	0.679015	0.971856	-1.02896	TSA 0.2uM down vs DMSO Control	0.316163	1.07267	1.07267	SAHA 0.5uM up vs DMSO Control	53.8383	4.10269	0.285765	1.01e-08	0.917518	0.934883	1
47303	238045_at	157378	TMEM65	transmembrane protein 65	NM_194291	1.05e-08	1.02e-08	2.41787	2.41787	VPA 2mM up vs Untreated Control	0.649725	0.964344	-1.03697	TSA 0.2uM down vs DMSO Control	0.135062	1.13174	1.13174	SAHA 0.5uM up vs DMSO Control	53.6102	5.47967	0.383299	1.05e-08	0.91719	0.934624	1
1458	1554277_s_at	57697	FANCM	Fanconi anemia, complementation group M	NM_020937	1.07e-08	2.68e-09	0.32432	-3.08337	VPA 2mM down vs Untreated Control	0.58913	0.951214	-1.05129	TSA 0.2uM down vs DMSO Control	7.03e-05	0.611651	-1.63492	SAHA 0.5uM down vs DMSO Control	53.4309	7.30614	0.512775	1.07e-08	0.91693	0.934419	1
4541	1558996_at	27086	FOXP1	forkhead box P1	NM_001012505 /// NM_032682	1.09e-08	6.65e-09	0.402486	-2.48456	VPA 2mM down vs Untreated Control	0.929912	0.993023	-1.00703	TSA 0.2uM down vs DMSO Control	0.00562881	0.776711	-1.28748	SAHA 0.5uM down vs DMSO Control	53.2952	5.43703	0.382564	1.09e-08	0.916733	0.934263	1
28680	219387_at	55704	CCDC88A	coiled-coil domain containing 88A	NM_001135597 /// NM_018084	1.13e-08	8.5e-09	0.330917	-3.02191	VPA 2mM down vs Untreated Control	0.800983	0.975455	-1.02516	TSA 0.2uM down vs DMSO Control	6.36e-05	0.588248	-1.69996	SAHA 0.5uM down vs DMSO Control	53.0466	8.28587	0.585749	1.13e-08	0.916368	0.933975	1
21625	212311_at	23231	SEL1L3	sel-1 suppressor of lin-12-like 3 (C. elegans)	NM_015187	1.16e-08	2.5e-09	6.89873	6.89873	VPA 2mM up vs Untreated Control	0.0142171	1.53546	1.53546	TSA 0.2uM up vs DMSO Control	0.0284877	1.45469	1.45469	SAHA 0.5uM up vs DMSO Control	52.8004	21.0279	1.49345	1.16e-08	0.916004	0.933687	1
23893	214586_at	2861	GPR37	G protein-coupled receptor 37 (endothelin receptor type B-like)	NM_005302	1.21e-08	1.71e-08	2.35692	2.35692	VPA 2mM up vs Untreated Control	0.731202	0.972698	-1.02807	TSA 0.2uM down vs DMSO Control	0.296736	0.91805	-1.08927	SAHA 0.5uM down vs DMSO Control	52.487	5.46691	0.39059	1.21e-08	0.915536	0.933318	1
21419	212104_s_at	23543	RBFOX2	RNA binding protein, fox-1 homolog (C. elegans) 2	NM_001031695 /// NM_001082576 /// NM_001082577 /// NM_001082578 /// NM_001082579 /// NM	1.21e-08	1.46e-08	0.476367	-2.09922	VPA 2mM down vs Untreated Control	0.065697	0.874413	-1.14362	TSA 0.2uM down vs DMSO Control	2.78e-07	0.553255	-1.80748	SAHA 0.5uM down vs DMSO Control	52.4732	3.99214	0.285299	1.21e-08	0.915515	0.933302	1
38843	229580_at	---	---	---	---	1.24e-08	2.32e-07	3.14114	3.14114	VPA 2mM up vs Untreated Control	0.0191671	0.713108	-1.40231	TSA 0.2uM down vs DMSO Control	0.00398268	0.645487	-1.54922	SAHA 0.5uM down vs DMSO Control	52.3112	14.4647	1.03693	1.24e-08	0.915271	0.933109	1
52783	243525_at	---	---	---	---	1.24e-08	1.41e-08	0.446878	-2.23775	VPA 2mM down vs Untreated Control	0.0709777	0.86736	-1.15292	TSA 0.2uM down vs DMSO Control	6.18e-07	0.547887	-1.82519	SAHA 0.5uM down vs DMSO Control	52.2974	4.66896	0.334789	1.24e-08	0.91525	0.933092	1
36474	227210_at	57713	SFMBT2	Scm-like with four mbt domains 2	NM_001018039 /// NM_001029880	1.26e-08	1.03e-08	2.62747	2.62747	VPA 2mM up vs Untreated Control	4.76e-07	2.05399	2.05399	TSA 0.2uM up vs DMSO Control	4.94e-06	1.80973	1.80973	SAHA 0.5uM up vs DMSO Control	52.2048	6.39689	0.459505	1.26e-08	0.91511	0.932982	1
29610	220317_at	9227	LRAT	lecithin retinol acyltransferase (phosphatidylcholine--retinol O-acyltransferase)	NM_004744	1.26e-08	2.82e-09	10.8613	10.8613	VPA 2mM up vs Untreated Control	0.0324611	1.57459	1.57459	TSA 0.2uM up vs DMSO Control	0.00374657	1.93511	1.93511	SAHA 0.5uM up vs DMSO Control	52.1934	32.2552	2.31748	1.26e-08	0.915093	0.932968	1
31453	222164_at	2260	FGFR1	fibroblast growth factor receptor 1	NM_001174063 /// NM_001174064 /// NM_001174065 /// NM_001174066 /// NM_001174067 /// NM	1.29e-08	1.78e-08	0.398807	-2.50748	VPA 2mM down vs Untreated Control	0.404161	0.929595	-1.07574	TSA 0.2uM down vs DMSO Control	0.832482	0.981861	-1.01847	SAHA 0.5uM down vs DMSO Control	52.0012	6.26272	0.451627	1.29e-08	0.9148	0.932737	1
20080	210687_at	1374	CPT1A	carnitine palmitoyltransferase 1A (liver)	NM_001031847 /// NM_001876	1.3e-08	3.39e-09	2.16938	2.16938	VPA 2mM up vs Untreated Control	0.38001	0.94426	-1.05903	TSA 0.2uM down vs DMSO Control	0.903218	1.00787	1.00787	SAHA 0.5uM up vs DMSO Control	51.9422	3.47718	0.251037	1.3e-08	0.91471	0.932666	1
54303	37892_at	1301	COL11A1	collagen, type XI, alpha 1	NM_001190709 /// NM_001854 /// NM_080629 /// NM_080630	1.31e-08	1.64e-08	2.79383	2.79383	VPA 2mM up vs Untreated Control	3.99e-07	2.23441	2.23441	TSA 0.2uM up vs DMSO Control	1.18e-06	2.08878	2.08878	SAHA 0.5uM up vs DMSO Control	51.8793	7.71026	0.557322	1.31e-08	0.914613	0.932589	1
20253	210869_s_at	4162	MCAM	melanoma cell adhesion molecule	NM_006500	1.34e-08	1.97e-09	2.4006	2.4006	VPA 2mM up vs Untreated Control	0.132924	1.11574	1.11574	TSA 0.2uM up vs DMSO Control	0.00753813	1.23698	1.23698	SAHA 0.5uM up vs DMSO Control	51.7181	4.0913	0.296654	1.34e-08	0.914365	0.932394	1
10762	201305_x_at	10541	ANP32B	acidic (leucine-rich) nuclear phosphoprotein 32 family, member B	NM_006401	1.36e-08	3.59e-09	0.483325	-2.069	VPA 2mM down vs Untreated Control	0.10108	0.900849	-1.11006	TSA 0.2uM down vs DMSO Control	2.14e-05	0.695666	-1.43747	SAHA 0.5uM down vs DMSO Control	51.5911	3.069	0.223076	1.36e-08	0.914169	0.932238	1
10567	201110_s_at	7057	THBS1	thrombospondin 1	NM_003246	1.38e-08	7.47e-09	5.77804	5.77804	VPA 2mM up vs Untreated Control	0.572006	1.0919	1.0919	TSA 0.2uM up vs DMSO Control	0.000171286	2.12697	2.12697	SAHA 0.5uM up vs DMSO Control	51.5281	19.8673	1.44586	1.38e-08	0.914071	0.932161	1
15265	205809_s_at	8976	WASL	Wiskott-Aldrich syndrome-like	NM_003941	1.39e-08	4.11e-09	0.40953	-2.44183	VPA 2mM down vs Untreated Control	0.0158889	0.817552	-1.22316	TSA 0.2uM down vs DMSO Control	1.54e-06	0.568033	-1.76046	SAHA 0.5uM down vs DMSO Control	51.4451	4.70674	0.34309	1.39e-08	0.913942	0.932059	1
46999	237741_at	55186	SLC25A36	Solute carrier family 25, member 36	NM_001104647 /// NM_018155	1.4e-08	1.92e-08	0.290256	-3.44523	VPA 2mM down vs Untreated Control	0.0242177	0.749461	-1.33429	TSA 0.2uM down vs DMSO Control	2.16e-06	0.425874	-2.34811	SAHA 0.5uM down vs DMSO Control	51.3855	11.3322	0.826999	1.4e-08	0.913849	0.931986	1
30973	221683_s_at	80184	CEP290	centrosomal protein 290kDa	NM_025114	1.42e-08	6.59e-08	0.499849	-2.0006	VPA 2mM down vs Untreated Control	0.293994	1.08006	1.08006	TSA 0.2uM up vs DMSO Control	0.389492	0.939165	-1.06478	SAHA 0.5uM down vs DMSO Control	51.3021	4.28469	0.313195	1.42e-08	0.913718	0.931883	1
19001	209582_s_at	4345	CD200	CD200 molecule	NM_001004196 /// NM_005944	1.44e-08	4.92e-07	0.481484	-2.07691	VPA 2mM down vs Untreated Control	0.00559258	0.754126	-1.32604	TSA 0.2uM down vs DMSO Control	1.17e-08	0.377562	-2.64857	SAHA 0.5uM down vs DMSO Control	51.1899	6.5005	0.476205	1.44e-08	0.913542	0.931744	1
10292	200835_s_at	4134	MAP4	microtubule-associated protein 4	NM_001134364 /// NM_002375 /// NM_030885	1.45e-08	2.98e-08	0.37389	-2.67458	VPA 2mM down vs Untreated Control	0.000574005	0.662794	-1.50876	TSA 0.2uM down vs DMSO Control	6.7e-08	0.39651	-2.522	SAHA 0.5uM down vs DMSO Control	51.1347	7.61947	0.558779	1.45e-08	0.913455	0.931675	1
15702	206247_at	4277	MICB	MHC class I polypeptide-related sequence B	NM_005931	1.48e-08	8.41e-09	14.6831	14.6831	VPA 2mM up vs Untreated Control	9.37e-06	4.65295	4.65295	TSA 0.2uM up vs DMSO Control	1.42e-06	6.08345	6.08345	SAHA 0.5uM up vs DMSO Control	51.0144	46.9592	3.45191	1.48e-08	0.913265	0.931525	1
52997	243739_at	---	---	---	---	1.5e-08	3.51e-09	0.166072	-6.02148	VPA 2mM down vs Untreated Control	0.698152	1.05998	1.05998	TSA 0.2uM up vs DMSO Control	4e-05	0.430037	-2.32538	SAHA 0.5uM down vs DMSO Control	50.8834	18.3928	1.35551	1.5e-08	0.913057	0.931361	1
12524	203066_at	51363	CHST15	carbohydrate (N-acetylgalactosamine 4-sulfate 6-O) sulfotransferase 15	NM_014863 /// NM_015892	1.5e-08	1.15e-08	2.97451	2.97451	VPA 2mM up vs Untreated Control	0.00518522	1.3759	1.3759	TSA 0.2uM up vs DMSO Control	1.09e-06	2.15133	2.15133	SAHA 0.5uM up vs DMSO Control	50.8707	8.07505	0.595262	1.5e-08	0.913037	0.931345	1
22239	212926_at	23137	SMC5	structural maintenance of chromosomes 5	NM_015110	1.51e-08	1.1e-08	0.409768	-2.4404	VPA 2mM down vs Untreated Control	0.645355	0.963276	-1.03812	TSA 0.2uM down vs DMSO Control	2.56e-05	0.621427	-1.6092	SAHA 0.5uM down vs DMSO Control	50.8582	5.3746	0.396293	1.51e-08	0.913017	0.931329	1
27993	218700_s_at	8934	RAB7L1	RAB7, member RAS oncogene family-like 1	NM_001135662 /// NM_001135663 /// NM_001135664 /// NM_003929	1.51e-08	5.45e-09	8.07812	8.07812	VPA 2mM up vs Untreated Control	0.00352519	1.84427	1.84427	TSA 0.2uM up vs DMSO Control	3.7e-06	3.50805	3.50805	SAHA 0.5uM up vs DMSO Control	50.8313	26.5426	1.95814	1.51e-08	0.912974	0.931295	1
48907	239649_at	---	---	---	---	1.53e-08	4.82e-09	0.335674	-2.97908	VPA 2mM down vs Untreated Control	0.336397	0.912957	-1.09534	TSA 0.2uM down vs DMSO Control	0.000155667	0.631727	-1.58296	SAHA 0.5uM down vs DMSO Control	50.7406	7.10397	0.525021	1.53e-08	0.912829	0.931181	1
6573	1562389_at	---	---	---	---	1.58e-08	3.64e-09	3.81883	3.81883	VPA 2mM up vs Untreated Control	0.000377296	1.65294	1.65294	TSA 0.2uM up vs DMSO Control	0.000754101	1.59113	1.59113	SAHA 0.5uM up vs DMSO Control	50.5333	10.2298	0.759141	1.58e-08	0.912496	0.930918	1
3457	1557122_s_at	2561	GABRB2	gamma-aminobutyric acid (GABA) A receptor, beta 2	NM_000813 /// NM_021911	1.58e-08	9.98e-08	3.04131	3.04131	VPA 2mM up vs Untreated Control	1.31e-07	2.9724	2.9724	TSA 0.2uM up vs DMSO Control	2.5e-07	2.81704	2.81704	SAHA 0.5uM up vs DMSO Control	50.4889	11.5623	0.858772	1.58e-08	0.912425	0.930861	1
3116	1556599_s_at	10777	ARPP21	cAMP-regulated phosphoprotein, 21kDa	NM_001025068 /// NM_001025069 /// NM_016300 /// NM_198399	1.59e-08	1.19e-08	3.52373	3.52373	VPA 2mM up vs Untreated Control	0.557247	0.934362	-1.07025	TSA 0.2uM down vs DMSO Control	0.734407	1.03986	1.03986	SAHA 0.5uM up vs DMSO Control	50.465	10.7466	0.798569	1.59e-08	0.912386	0.930831	1
19102	209685_s_at	5579	PRKCB	protein kinase C, beta	NM_002738 /// NM_212535	1.6e-08	3.31e-09	4.91275	4.91275	VPA 2mM up vs Untreated Control	0.0103178	1.46428	1.46428	TSA 0.2uM up vs DMSO Control	0.00760055	1.49315	1.49315	SAHA 0.5uM up vs DMSO Control	50.4397	14.2156	1.05688	1.6e-08	0.912345	0.930799	1
11375	201918_at	55186	SLC25A36	solute carrier family 25, member 36	NM_001104647 /// NM_018155	1.61e-08	8.52e-09	0.428826	-2.33195	VPA 2mM down vs Untreated Control	0.0131917	0.811876	-1.23171	TSA 0.2uM down vs DMSO Control	9.39e-06	0.615765	-1.624	SAHA 0.5uM down vs DMSO Control	50.3867	4.61507	0.343473	1.61e-08	0.912259	0.930731	1
23943	214636_at	797	CALCB	calcitonin-related polypeptide beta	NM_000728	1.64e-08	5.42e-09	4.66373	4.66373	VPA 2mM up vs Untreated Control	0.00177087	1.64014	1.64014	TSA 0.2uM up vs DMSO Control	1.49e-06	2.71343	2.71343	SAHA 0.5uM up vs DMSO Control	50.2502	14.243	1.0629	1.64e-08	0.912037	0.930556	1
22419	213107_at	23043	TNIK	TRAF2 and NCK interacting kinase	NM_001161560 /// NM_001161561 /// NM_001161562 /// NM_001161563 /// NM_001161564 /// NM	1.64e-08	1.23e-08	2.43571	2.43571	VPA 2mM up vs Untreated Control	1.34e-05	1.66117	1.66117	TSA 0.2uM up vs DMSO Control	7.7e-07	1.90947	1.90947	SAHA 0.5uM up vs DMSO Control	50.2386	5.36975	0.400818	1.64e-08	0.912019	0.930541	1
42014	232752_at	100287616	LOC100287616	Hypothetical protein LOC100287616	XR_109162 /// XR_109163 /// XR_111507 /// XR_111508	1.64e-08	8.91e-09	2.37738	2.37738	VPA 2mM up vs Untreated Control	8.2e-05	1.50182	1.50182	TSA 0.2uM up vs DMSO Control	3.06e-06	1.73019	1.73019	SAHA 0.5uM up vs DMSO Control	50.2329	4.84474	0.361671	1.64e-08	0.912009	0.930534	1
22827	213517_at	5094	PCBP2	poly(rC) binding protein 2	NM_001098620 /// NM_001128911 /// NM_001128912 /// NM_001128913 /// NM_001128914 /// NM	1.65e-08	9.08e-09	0.303518	-3.2947	VPA 2mM down vs Untreated Control	0.0517142	0.801086	-1.24831	TSA 0.2uM down vs DMSO Control	0.000206562	0.600291	-1.66586	SAHA 0.5uM down vs DMSO Control	50.1949	9.20296	0.687542	1.65e-08	0.911947	0.930485	1
25375	216074_x_at	23286	WWC1	WW and C2 domain containing 1	NM_001161661 /// NM_001161662 /// NM_015238	1.65e-08	2.19e-08	2.43411	2.43411	VPA 2mM up vs Untreated Control	0.676227	0.965021	-1.03625	TSA 0.2uM down vs DMSO Control	0.397785	0.929817	-1.07548	SAHA 0.5uM down vs DMSO Control	50.1763	5.83919	0.4364	1.65e-08	0.911917	0.930461	1
49036	239778_x_at	---	---	---	---	1.67e-08	8.07e-09	0.367815	-2.71876	VPA 2mM down vs Untreated Control	0.0574939	0.835684	-1.19662	TSA 0.2uM down vs DMSO Control	0.0300327	0.811306	-1.23258	SAHA 0.5uM down vs DMSO Control	50.1292	6.35542	0.475428	1.67e-08	0.91184	0.9304	1
41899	232636_at	139065	SLITRK4	SLIT and NTRK-like family, member 4	NM_001184749 /// NM_001184750 /// NM_173078	1.68e-08	7.73e-08	2.95006	2.95006	VPA 2mM up vs Untreated Control	7.44e-07	2.47293	2.47293	TSA 0.2uM up vs DMSO Control	8.6e-08	2.92414	2.92414	SAHA 0.5uM up vs DMSO Control	50.0808	10.4313	0.781087	1.68e-08	0.911761	0.930337	1
18221	208797_s_at	23015	GOLGA8A	golgin A8 family, member A	NM_181077 /// NR_027409	1.68e-08	1.05e-08	0.218153	-4.58394	VPA 2mM down vs Untreated Control	0.0138172	0.685672	-1.45842	TSA 0.2uM down vs DMSO Control	3.74e-06	0.38338	-2.60838	SAHA 0.5uM down vs DMSO Control	50.0511	15.2785	1.14472	1.68e-08	0.911712	0.930299	1
35220	225955_at	284207	METRNL	meteorin, glial cell differentiation regulator-like	NM_001004431	1.7e-08	3.71e-08	2.28153	2.28153	VPA 2mM up vs Untreated Control	0.969421	1.00315	1.00315	TSA 0.2uM up vs DMSO Control	0.815712	0.981055	-1.01931	SAHA 0.5uM down vs DMSO Control	49.9916	5.41238	0.405997	1.7e-08	0.911614	0.930222	1
31216	221927_s_at	83451	ABHD11	abhydrolase domain containing 11	NM_001145364 /// NM_148912 /// NM_148913 /// NR_026910 /// NR_026912	1.72e-08	2.56e-09	2.09125	2.09125	VPA 2mM up vs Untreated Control	0.551123	1.03675	1.03675	TSA 0.2uM up vs DMSO Control	0.0252299	1.15845	1.15845	SAHA 0.5uM up vs DMSO Control	49.9021	2.91041	0.218709	1.72e-08	0.911467	0.930105	1
15166	205710_at	4036	LRP2	low density lipoprotein receptor-related protein 2	NM_004525	1.74e-08	4.61e-09	2.7774	2.7774	VPA 2mM up vs Untreated Control	0.114803	1.15396	1.15396	TSA 0.2uM up vs DMSO Control	3.66e-05	1.63899	1.63899	SAHA 0.5uM up vs DMSO Control	49.8042	6.06704	0.456817	1.74e-08	0.911305	0.929977	1
12203	202746_at	9452	ITM2A	integral membrane protein 2A	NM_001171581 /// NM_004867	1.74e-08	2.64e-08	7.89226	7.89226	VPA 2mM up vs Untreated Control	2.59e-06	4.21241	4.21241	TSA 0.2uM up vs DMSO Control	2.55e-07	5.67188	5.67188	SAHA 0.5uM up vs DMSO Control	49.7993	32.132	2.41961	1.74e-08	0.911297	0.929971	1
37147	227884_at	8148	TAF15	TAF15 RNA polymerase II, TATA box binding protein (TBP)-associated factor, 68kDa	NM_003487 /// NM_139215	1.76e-08	6.63e-09	0.287597	-3.47709	VPA 2mM down vs Untreated Control	0.0985985	0.828024	-1.20769	TSA 0.2uM down vs DMSO Control	0.000287391	0.604625	-1.65392	SAHA 0.5uM down vs DMSO Control	49.7489	9.5124	0.717031	1.76e-08	0.911213	0.929905	1
52189	242931_at	79836	LONRF3	LON peptidase N-terminal domain and ring finger 3	NM_001031855 /// NM_024778	1.76e-08	2.76e-09	5.4411	5.4411	VPA 2mM up vs Untreated Control	0.00975836	1.49821	1.49821	TSA 0.2uM up vs DMSO Control	0.00102258	1.7419	1.7419	SAHA 0.5uM up vs DMSO Control	49.7209	15.4562	1.16572	1.76e-08	0.911167	0.929868	1
10298	200841_s_at	2058	EPRS	glutamyl-prolyl-tRNA synthetase	NM_004446	1.84e-08	8e-09	0.374603	-2.66949	VPA 2mM down vs Untreated Control	0.0602129	0.8403	-1.19005	TSA 0.2uM down vs DMSO Control	8.07e-06	0.567088	-1.76339	SAHA 0.5uM down vs DMSO Control	49.3976	6.02855	0.457655	1.84e-08	0.910626	0.929442	1
758	1553299_at	574029	DUSP5P	dual specificity phosphatase 5 pseudogene	NR_002834	1.87e-08	1.82e-07	2.88007	2.88007	VPA 2mM up vs Untreated Control	1.87e-06	2.40395	2.40395	TSA 0.2uM up vs DMSO Control	3.06e-08	3.36294	3.36294	SAHA 0.5uM up vs DMSO Control	49.2904	11.209	0.852776	1.87e-08	0.910446	0.929299	1
19662	210253_at	10553	HTATIP2	HIV-1 Tat interactive protein 2, 30kDa	NM_001098520 /// NM_001098521 /// NM_001098522 /// NM_001098523 /// NM_006410	1.88e-08	7.88e-09	3.61089	3.61089	VPA 2mM up vs Untreated Control	0.203208	1.16042	1.16042	TSA 0.2uM up vs DMSO Control	0.0704634	1.24328	1.24328	SAHA 0.5uM up vs DMSO Control	49.2725	10.2587	0.780766	1.88e-08	0.910415	0.929275	1
31274	221985_at	54800	KLHL24	kelch-like 24 (Drosophila)	NM_017644	1.91e-08	1.95e-08	0.26618	-3.75685	VPA 2mM down vs Untreated Control	0.00928088	0.692258	-1.44455	TSA 0.2uM down vs DMSO Control	2.46e-07	0.336246	-2.97401	SAHA 0.5uM down vs DMSO Control	49.1502	12.4381	0.948984	1.91e-08	0.910208	0.929112	1
53662	244403_at	23418	CRB1	crumbs homolog 1 (Drosophila)	NM_001193640 /// NM_201253	1.93e-08	5.84e-07	2.47832	2.47832	VPA 2mM up vs Untreated Control	7.56e-07	2.43241	2.43241	TSA 0.2uM up vs DMSO Control	1.79e-08	3.28014	3.28014	SAHA 0.5uM up vs DMSO Control	49.0763	9.87675	0.754698	1.93e-08	0.910083	0.929013	1
53253	243995_at	375743	PTAR1	protein prenyltransferase alpha subunit repeat containing 1	NM_001099666	1.98e-08	1.33e-08	0.396413	-2.52262	VPA 2mM down vs Untreated Control	0.873888	0.986565	-1.01362	TSA 0.2uM down vs DMSO Control	3.49e-06	0.550642	-1.81606	SAHA 0.5uM down vs DMSO Control	48.8937	5.71389	0.438239	1.98e-08	0.909771	0.928766	1
3991	1557918_s_at	6566	SLC16A1	solute carrier family 16, member 1 (monocarboxylic acid transporter 1)	NM_001166496 /// NM_003051	2e-08	8.59e-09	0.383754	-2.60584	VPA 2mM down vs Untreated Control	0.225417	1.11197	1.11197	TSA 0.2uM up vs DMSO Control	0.0277593	0.815015	-1.22697	SAHA 0.5uM down vs DMSO Control	48.8053	5.72677	0.440022	2e-08	0.909619	0.928647	1
19884	210479_s_at	6095	RORA	RAR-related orphan receptor A	NM_002943 /// NM_134260 /// NM_134261 /// NM_134262	2.01e-08	1.42e-08	0.174086	-5.74427	VPA 2mM down vs Untreated Control	0.133004	0.776754	-1.28741	TSA 0.2uM down vs DMSO Control	8.64e-07	0.28029	-3.56773	SAHA 0.5uM down vs DMSO Control	48.7842	20.5433	1.57915	2.01e-08	0.909583	0.928618	1
18115	208691_at	7037	TFRC	transferrin receptor (p90, CD71)	NM_001128148 /// NM_003234	2.02e-08	6.63e-09	0.240204	-4.16312	VPA 2mM down vs Untreated Control	0.109816	0.811833	-1.23178	TSA 0.2uM down vs DMSO Control	0.0171044	0.719801	-1.38927	SAHA 0.5uM down vs DMSO Control	48.7346	12.2056	0.93919	2.02e-08	0.909497	0.928551	1
11553	202096_s_at	706	TSPO	translocator protein (18kDa)	NM_000714 /// NM_007311	2.09e-08	1.28e-08	2.21872	2.21872	VPA 2mM up vs Untreated Control	2.18e-05	1.54678	1.54678	TSA 0.2uM up vs DMSO Control	8.66e-07	1.77789	1.77789	SAHA 0.5uM up vs DMSO Control	48.5111	4.18307	0.323359	2.09e-08	0.90911	0.928245	1
12165	202708_s_at	8349	HIST2H2BE	histone cluster 2, H2be	NM_003528	2.11e-08	1.06e-05	0.459346	-2.17701	VPA 2mM down vs Untreated Control	5.69e-05	0.513871	-1.94601	TSA 0.2uM down vs DMSO Control	1.7e-08	0.271495	-3.6833	SAHA 0.5uM down vs DMSO Control	48.4329	11.6588	0.902704	2.11e-08	0.908974	0.928137	1
35052	225786_at	284702	NCRNA00201	non-protein coding RNA 201	NR_026778	2.12e-08	9.12e-09	0.423948	-2.35878	VPA 2mM down vs Untreated Control	0.00700723	0.789933	-1.26593	TSA 0.2uM down vs DMSO Control	0.0115618	0.804752	-1.24262	SAHA 0.5uM down vs DMSO Control	48.4174	4.60166	0.356405	2.12e-08	0.908947	0.928116	1
50661	241403_at	57396	CLK4	CDC-like kinase 4	NM_020666	2.12e-08	7.19e-08	0.369098	-2.7093	VPA 2mM down vs Untreated Control	0.220141	0.877114	-1.1401	TSA 0.2uM down vs DMSO Control	9.67e-07	0.443942	-2.25255	SAHA 0.5uM down vs DMSO Control	48.3956	8.46162	0.65566	2.12e-08	0.908909	0.928086	1
29677	220384_at	51314	TXNDC3	thioredoxin domain containing 3 (spermatozoa)	NM_016616	2.13e-08	6.55e-09	4.31419	4.31419	VPA 2mM up vs Untreated Control	0.184352	1.19098	1.19098	TSA 0.2uM up vs DMSO Control	0.0386639	1.32927	1.32927	SAHA 0.5uM up vs DMSO Control	48.3794	12.7076	0.984999	2.13e-08	0.908881	0.928064	1
36127	226863_at	642273	FAM110C	family with sequence similarity 110, member C	NM_001077710	2.14e-08	1.35e-08	4.70896	4.70896	VPA 2mM up vs Untreated Control	0.72673	1.05128	1.05128	TSA 0.2uM up vs DMSO Control	0.360623	1.14159	1.14159	SAHA 0.5uM up vs DMSO Control	48.3499	15.8752	1.23127	2.14e-08	0.908829	0.928023	1
52864	243606_at	91775	FAM55C	family with sequence similarity 55, member C	NM_001134456 /// NM_145037	2.14e-08	1.83e-08	2.04555	2.04555	VPA 2mM up vs Untreated Control	0.485396	1.0486	1.0486	TSA 0.2uM up vs DMSO Control	0.00012914	1.40314	1.40314	SAHA 0.5uM up vs DMSO Control	48.3432	3.54277	0.274814	2.14e-08	0.908817	0.928014	1
29725	220432_s_at	51302	CYP39A1	cytochrome P450, family 39, subfamily A, polypeptide 1	NM_016593	2.14e-08	1.69e-08	2.81796	2.81796	VPA 2mM up vs Untreated Control	2.74e-05	1.76212	1.76212	TSA 0.2uM up vs DMSO Control	5.08e-07	2.21868	2.21868	SAHA 0.5uM up vs DMSO Control	48.3381	7.33577	0.569098	2.14e-08	0.908808	0.928007	1
21765	212451_at	9728	SECISBP2L	SECIS binding protein 2-like	NM_001193489 /// NM_014701	2.17e-08	2.5e-08	0.39458	-2.53434	VPA 2mM down vs Untreated Control	0.00237912	0.72474	-1.37981	TSA 0.2uM down vs DMSO Control	2.71e-07	0.460975	-2.16932	SAHA 0.5uM down vs DMSO Control	48.2592	6.25813	0.48629	2.17e-08	0.90867	0.927897	1
41252	231989_s_at	100271836 /// 641298	LOC100271836 /// LOC641298	SMG1 homolog, phosphatidylinositol 3-kinase-related kinase pseudogene /// SMG1 homolog,	NR_027154 /// NR_027155	2.19e-08	6.79e-09	0.484157	-2.06545	VPA 2mM down vs Untreated Control	0.000275164	0.744712	-1.3428	TSA 0.2uM down vs DMSO Control	0.00122851	0.780238	-1.28166	SAHA 0.5uM down vs DMSO Control	48.1706	3.13155	0.243786	2.19e-08	0.908514	0.927774	1
47795	238537_at	---	---	---	---	2.23e-08	8.96e-09	2.47465	2.47465	VPA 2mM up vs Untreated Control	0.00548366	1.29458	1.29458	TSA 0.2uM up vs DMSO Control	0.0408624	1.19511	1.19511	SAHA 0.5uM up vs DMSO Control	48.0618	5.0788	0.396271	2.23e-08	0.908322	0.927623	1
45667	236409_at	---	---	---	---	2.23e-08	7.41e-08	0.36019	-2.77631	VPA 2mM down vs Untreated Control	0.0202686	0.760981	-1.31409	TSA 0.2uM down vs DMSO Control	8.84e-08	0.365185	-2.73834	SAHA 0.5uM down vs DMSO Control	48.0527	8.85959	0.691397	2.23e-08	0.908306	0.92761	1
53666	244407_at	51302	CYP39A1	cytochrome P450, family 39, subfamily A, polypeptide 1	NM_016593	2.26e-08	1.37e-08	2.80256	2.80256	VPA 2mM up vs Untreated Control	0.000364116	1.53382	1.53382	TSA 0.2uM up vs DMSO Control	7.36e-07	2.13285	2.13285	SAHA 0.5uM up vs DMSO Control	47.9496	6.97764	0.545701	2.26e-08	0.908123	0.927466	1
21038	211708_s_at	6319	SCD	stearoyl-CoA desaturase (delta-9-desaturase)	NM_005063	2.27e-08	1.07e-08	0.237846	-4.20441	VPA 2mM down vs Untreated Control	0.000497528	0.568259	-1.75976	TSA 0.2uM down vs DMSO Control	7.73e-07	0.356246	-2.80705	SAHA 0.5uM down vs DMSO Control	47.915	13.0501	1.02135	2.27e-08	0.908062	0.927417	1
15943	206488_s_at	948	CD36	CD36 molecule (thrombospondin receptor)	NM_000072 /// NM_001001547 /// NM_001001548 /// NM_001127443 /// NM_001127444	2.33e-08	1.47e-08	3.07116	3.07116	VPA 2mM up vs Untreated Control	0.397651	1.09319	1.09319	TSA 0.2uM up vs DMSO Control	0.242705	1.13254	1.13254	SAHA 0.5uM up vs DMSO Control	47.7562	8.3275	0.653908	2.33e-08	0.907778	0.927193	1
41262	231999_at	29123	ANKRD11	ankyrin repeat domain 11	NM_013275	2.38e-08	7.01e-09	0.451961	-2.21258	VPA 2mM down vs Untreated Control	0.000619604	0.744149	-1.34382	TSA 0.2uM down vs DMSO Control	6.49e-05	0.687345	-1.45487	SAHA 0.5uM down vs DMSO Control	47.5933	3.72603	0.293584	2.38e-08	0.907486	0.926962	1
17436	207996_s_at	753	C18orf1	chromosome 18 open reading frame 1	NM_001003674 /// NM_001003675 /// NM_004338 /// NM_181481 /// NM_181482 /// NM_181483	2.4e-08	1.22e-08	5.90253	5.90253	VPA 2mM up vs Untreated Control	0.397747	1.14915	1.14915	TSA 0.2uM up vs DMSO Control	0.389503	1.15204	1.15204	SAHA 0.5uM up vs DMSO Control	47.5555	20.1971	1.59265	2.4e-08	0.907417	0.926908	1
51213	241955_at	25831	HECTD1	HECT domain containing 1	NM_015382	2.45e-08	7.57e-09	0.264183	-3.78525	VPA 2mM down vs Untreated Control	0.227111	0.864526	-1.1567	TSA 0.2uM down vs DMSO Control	0.000118187	0.551307	-1.81387	SAHA 0.5uM down vs DMSO Control	47.4064	10.5457	0.834199	2.45e-08	0.907147	0.926695	1
50197	240939_x_at	---	---	---	---	2.47e-08	1.29e-08	0.333392	-2.99947	VPA 2mM down vs Untreated Control	0.132885	0.854134	-1.17078	TSA 0.2uM down vs DMSO Control	0.0172829	0.766849	-1.30404	SAHA 0.5uM down vs DMSO Control	47.3455	7.76044	0.614666	2.47e-08	0.907037	0.926608	1
23459	214151_s_at	9236	CCPG1	cell cycle progression 1	NM_004748 /// NM_020739	2.53e-08	8.06e-09	2.48485	2.48485	VPA 2mM up vs Untreated Control	0.03254	1.20565	1.20565	TSA 0.2uM up vs DMSO Control	9.4e-05	1.51982	1.51982	SAHA 0.5uM up vs DMSO Control	47.1676	4.95165	0.393675	2.53e-08	0.906712	0.926352	1
762	1553304_at	149986	LSM14B	LSM14B, SCD6 homolog B (S. cerevisiae)	NM_144703	2.54e-08	1.14e-07	0.385752	-2.59234	VPA 2mM down vs Untreated Control	0.00183127	0.68169	-1.46694	TSA 0.2uM down vs DMSO Control	6.81e-08	0.371156	-2.69428	SAHA 0.5uM down vs DMSO Control	47.1572	8.08634	0.643035	2.54e-08	0.906693	0.926337	1
21411	212096_s_at	57509	MTUS1	microtubule associated tumor suppressor 1	NM_001001924 /// NM_001001925 /// NM_001001931 /// NM_001166393 /// NM_020749	2.54e-08	1.65e-08	0.414969	-2.40982	VPA 2mM down vs Untreated Control	0.079464	0.858754	-1.16448	TSA 0.2uM down vs DMSO Control	1.57e-06	0.53992	-1.85213	SAHA 0.5uM down vs DMSO Control	47.1451	5.14206	0.409008	2.54e-08	0.906671	0.926319	1
13660	204204_at	1318	SLC31A2	solute carrier family 31 (copper transporters), member 2	NM_001860	2.56e-08	5.14e-09	2.81118	2.81118	VPA 2mM up vs Untreated Control	0.166508	1.13525	1.13525	TSA 0.2uM up vs DMSO Control	0.000113055	1.57056	1.57056	SAHA 0.5uM up vs DMSO Control	47.0904	5.96687	0.475166	2.56e-08	0.90657	0.92624	1
49642	240384_at	---	---	---	---	2.58e-08	1.21e-08	2.83277	2.83277	VPA 2mM up vs Untreated Control	0.730739	0.967714	-1.03336	TSA 0.2uM down vs DMSO Control	0.989825	1.00121	1.00121	SAHA 0.5uM up vs DMSO Control	47.0515	6.86341	0.547013	2.58e-08	0.906499	0.926183	1
28570	219277_s_at	55753	OGDHL	oxoglutarate dehydrogenase-like	NM_001143996 /// NM_001143997 /// NM_018245	2.58e-08	4.89e-09	2.63183	2.63183	VPA 2mM up vs Untreated Control	0.00175662	1.36196	1.36196	TSA 0.2uM up vs DMSO Control	0.00127161	1.37962	1.37962	SAHA 0.5uM up vs DMSO Control	47.0464	5.1876	0.413496	2.58e-08	0.906489	0.926176	1
50166	240908_at	100507153	LOC100507153	hypothetical LOC100507153	XR_110384	2.58e-08	1.86e-08	0.492217	-2.03163	VPA 2mM down vs Untreated Control	0.0102828	0.824526	-1.21282	TSA 0.2uM down vs DMSO Control	0.00235515	0.78638	-1.27165	SAHA 0.5uM down vs DMSO Control	47.0393	3.38966	0.270225	2.58e-08	0.906476	0.926166	1
28474	219181_at	9388	LIPG	lipase, endothelial	NM_006033	2.6e-08	2.78e-08	0.386609	-2.58659	VPA 2mM down vs Untreated Control	0.0139449	0.776496	-1.28784	TSA 0.2uM down vs DMSO Control	3.5e-07	0.457605	-2.18529	SAHA 0.5uM down vs DMSO Control	47.0072	6.46945	0.516101	2.6e-08	0.906417	0.926119	1
9256	1569482_at	---	---	---	---	2.63e-08	1.66e-08	0.245625	-4.07124	VPA 2mM down vs Untreated Control	0.05288	0.762133	-1.31211	TSA 0.2uM down vs DMSO Control	1.68e-05	0.448277	-2.23076	SAHA 0.5uM down vs DMSO Control	46.903	13.0449	1.04297	2.63e-08	0.906225	0.925967	1
44903	235645_at	114799	ESCO1	establishment of cohesion 1 homolog 1 (S. cerevisiae)	NM_052911	2.73e-08	5.05e-09	0.219341	-4.55911	VPA 2mM down vs Untreated Control	0.542721	1.0829	1.0829	TSA 0.2uM up vs DMSO Control	0.000156205	0.527166	-1.89693	SAHA 0.5uM down vs DMSO Control	46.6584	12.7023	1.0209	2.73e-08	0.90577	0.925608	1
1581	1554447_at	554203	NCRNA00183	non-protein coding RNA 183	NR_024582	2.74e-08	9.93e-09	0.379455	-2.63536	VPA 2mM down vs Untreated Control	0.156786	0.879882	-1.13652	TSA 0.2uM down vs DMSO Control	0.000248879	0.664081	-1.50584	SAHA 0.5uM down vs DMSO Control	46.64	5.7234	0.460179	2.74e-08	0.905735	0.925581	1
51314	242056_at	80263	TRIM45	tripartite motif-containing 45	NM_001145635 /// NM_025188	2.77e-08	1.31e-08	2.12121	2.12121	VPA 2mM up vs Untreated Control	0.665358	1.03046	1.03046	TSA 0.2uM up vs DMSO Control	0.220585	1.09082	1.09082	SAHA 0.5uM up vs DMSO Control	46.5655	3.58576	0.288767	2.77e-08	0.905596	0.92547	1
38423	229160_at	139221	MUM1L1	melanoma associated antigen (mutated) 1-like 1	NM_001171020 /// NM_152423	2.79e-08	2.1e-08	3.29051	3.29051	VPA 2mM up vs Untreated Control	1.97e-06	2.30262	2.30262	TSA 0.2uM up vs DMSO Control	3.11e-06	2.23155	2.23155	SAHA 0.5uM up vs DMSO Control	46.5168	9.64392	0.777456	2.79e-08	0.905504	0.925398	1
35566	226301_at	116843	C6orf192	chromosome 6 open reading frame 192	NM_052831	2.88e-08	1.03e-08	2.50076	2.50076	VPA 2mM up vs Untreated Control	1.77e-05	1.65353	1.65353	TSA 0.2uM up vs DMSO Control	8.08e-06	1.7147	1.7147	SAHA 0.5uM up vs DMSO Control	46.2958	5.10717	0.413684	2.88e-08	0.905087	0.925069	1
3599	1557352_at	6713	SQLE	squalene epoxidase	NM_003129	2.9e-08	5.15e-09	0.252488	-3.96058	VPA 2mM down vs Untreated Control	0.00782964	0.700262	-1.42804	TSA 0.2uM down vs DMSO Control	0.000238968	0.57328	-1.74435	SAHA 0.5uM down vs DMSO Control	46.2543	10.3953	0.842786	2.9e-08	0.905008	0.925006	1
2337	1555436_a_at	27125	AFF4	AF4/FMR2 family, member 4	NM_014423	2.9e-08	3.33e-09	0.284285	-3.5176	VPA 2mM down vs Untreated Control	0.0769383	0.822595	-1.21567	TSA 0.2uM down vs DMSO Control	3.36e-05	0.549541	-1.8197	SAHA 0.5uM down vs DMSO Control	46.2454	8.14176	0.660209	2.9e-08	0.904991	0.924993	1
42973	233713_at	---	---	---	---	2.91e-08	9.33e-09	0.285882	-3.49794	VPA 2mM down vs Untreated Control	0.0126922	0.731689	-1.3667	TSA 0.2uM down vs DMSO Control	0.000572475	0.618632	-1.61647	SAHA 0.5uM down vs DMSO Control	46.2255	9.3854	0.761381	2.91e-08	0.904953	0.924963	1
5567	1560792_at	---	---	---	---	2.96e-08	2.53e-08	2.81727	2.81727	VPA 2mM up vs Untreated Control	0.558696	0.942852	-1.06061	TSA 0.2uM down vs DMSO Control	0.118218	1.17711	1.17711	SAHA 0.5uM up vs DMSO Control	46.1092	7.43207	0.60444	2.96e-08	0.904732	0.924788	1
39245	229982_at	79832	QSER1	glutamine and serine rich 1	NM_001076786	2.97e-08	1.15e-08	0.174045	-5.74564	VPA 2mM down vs Untreated Control	0.0599789	0.727157	-1.37522	TSA 0.2uM down vs DMSO Control	0.00449883	0.592928	-1.68654	SAHA 0.5uM down vs DMSO Control	46.0866	18.8207	1.53141	2.97e-08	0.904689	0.924754	1
42264	233002_at	57718	PPP4R4	protein phosphatase 4, regulatory subunit 4	NM_020958 /// NM_058237	3.07e-08	2.55e-08	3.80034	3.80034	VPA 2mM up vs Untreated Control	0.000655336	1.72168	1.72168	TSA 0.2uM up vs DMSO Control	8.71e-07	2.75702	2.75702	SAHA 0.5uM up vs DMSO Control	45.87	12.2967	1.00529	3.07e-08	0.904272	0.924426	1
51261	242003_at	157697	ERICH1	Glutamate-rich 1	NM_207332	3.14e-08	4.36e-08	2.05969	2.05969	VPA 2mM up vs Untreated Control	0.254406	1.08844	1.08844	TSA 0.2uM up vs DMSO Control	0.000375436	1.38554	1.38554	SAHA 0.5uM up vs DMSO Control	45.7232	3.89291	0.319278	3.14e-08	0.903988	0.924201	1
140	1552439_s_at	84465	MEGF11	multiple EGF-like-domains 11	NM_032445	3.14e-08	1.81e-08	7.45786	7.45786	VPA 2mM up vs Untreated Control	0.657941	1.08772	1.08772	TSA 0.2uM up vs DMSO Control	0.964803	0.991683	-1.00839	SAHA 0.5uM down vs DMSO Control	45.7177	26.3748	2.1634	3.14e-08	0.903978	0.924193	1
5036	1559856_s_at	4297	MLL	myeloid/lymphoid or mixed-lineage leukemia (trithorax homolog, Drosophila)	NM_001197104 /// NM_005933	3.16e-08	1.91e-08	0.183694	-5.44384	VPA 2mM down vs Untreated Control	0.0191488	0.661317	-1.51213	TSA 0.2uM down vs DMSO Control	2.18e-06	0.311121	-3.21418	SAHA 0.5uM down vs DMSO Control	45.671	18.882	1.55039	3.16e-08	0.903887	0.924121	1
48116	238858_at	92610	TIFA	TRAF-interacting protein with forkhead-associated domain	NM_052864	3.2e-08	1.53e-08	2.0456	2.0456	VPA 2mM up vs Untreated Control	0.000225707	1.37086	1.37086	TSA 0.2uM up vs DMSO Control	4.9e-06	1.57299	1.57299	SAHA 0.5uM up vs DMSO Control	45.5857	3.25341	0.267634	3.2e-08	0.903721	0.92399	1
615	1553106_at	134553	C5orf24	chromosome 5 open reading frame 24	NM_001135586 /// NM_152409	3.28e-08	9.36e-09	0.374211	-2.67229	VPA 2mM down vs Untreated Control	0.971488	1.00316	1.00316	TSA 0.2uM up vs DMSO Control	2.7e-05	0.597406	-1.6739	SAHA 0.5uM down vs DMSO Control	45.4391	5.68696	0.469334	3.28e-08	0.903434	0.923764	1
10527	201070_x_at	23451	SF3B1	splicing factor 3b, subunit 1, 155kDa	NM_001005526 /// NM_012433	3.31e-08	1.9e-09	0.370244	-2.70092	VPA 2mM down vs Untreated Control	0.713558	1.02961	1.02961	TSA 0.2uM up vs DMSO Control	0.0884974	0.867538	-1.15269	SAHA 0.5uM down vs DMSO Control	45.3767	4.59695	0.379898	3.31e-08	0.903311	0.923667	1
1029	1553654_at	255928	SYT14	synaptotagmin XIV	NM_001146261 /// NM_001146262 /// NM_001146264 /// NM_153262 /// NR_027458 /// NR_02745	3.37e-08	5.38e-09	2.89175	2.89175	VPA 2mM up vs Untreated Control	5.56e-05	1.6471	1.6471	TSA 0.2uM up vs DMSO Control	0.00846307	1.31302	1.31302	SAHA 0.5uM up vs DMSO Control	45.2517	6.0919	0.504835	3.37e-08	0.903065	0.923472	1
10408	200951_s_at	894	CCND2	cyclin D2	NM_001759	3.44e-08	2.24e-08	0.271574	-3.68224	VPA 2mM down vs Untreated Control	0.0177637	0.721346	-1.3863	TSA 0.2uM down vs DMSO Control	9e-07	0.375993	-2.65962	SAHA 0.5uM down vs DMSO Control	45.1254	11.3137	0.940186	3.44e-08	0.902814	0.923274	1
19452	210038_at	5588	PRKCQ	protein kinase C, theta	NM_006257	3.48e-08	2.79e-08	2.17263	2.17263	VPA 2mM up vs Untreated Control	2.11e-06	1.73637	1.73637	TSA 0.2uM up vs DMSO Control	4.83e-06	1.67268	1.67268	SAHA 0.5uM up vs DMSO Control	45.0499	4.13583	0.344271	3.48e-08	0.902664	0.923156	1
34129	224862_at	2776	GNAQ	guanine nucleotide binding protein (G protein), q polypeptide	NM_002072	3.58e-08	8.16e-09	0.499833	-2.00067	VPA 2mM down vs Untreated Control	0.496155	0.958644	-1.04314	TSA 0.2uM down vs DMSO Control	0.00205225	0.798303	-1.25266	SAHA 0.5uM down vs DMSO Control	44.8574	2.73858	0.22894	3.58e-08	0.902278	0.922851	1
37097	227834_at	167838	TXLNB	taxilin beta	NM_153235	3.62e-08	1.51e-08	2.89228	2.89228	VPA 2mM up vs Untreated Control	0.31694	1.10571	1.10571	TSA 0.2uM up vs DMSO Control	0.224615	1.13082	1.13082	SAHA 0.5uM up vs DMSO Control	44.7898	7.02626	0.588269	3.62e-08	0.902142	0.922744	1
35182	225916_at	7690	ZNF131	zinc finger protein 131	NM_003432	3.64e-08	3.86e-08	0.492592	-2.03008	VPA 2mM down vs Untreated Control	0.250283	0.92032	-1.08658	TSA 0.2uM down vs DMSO Control	0.678821	1.02975	1.02975	SAHA 0.5uM up vs DMSO Control	44.7524	3.59206	0.300994	3.64e-08	0.902067	0.922684	1
34850	225584_at	414777	HCG18	HLA complex group 18	NR_024052 /// NR_024053	3.68e-08	1.06e-08	0.463639	-2.15685	VPA 2mM down vs Untreated Control	0.0462826	0.861871	-1.16027	TSA 0.2uM down vs DMSO Control	6.24e-05	0.686872	-1.45588	SAHA 0.5uM down vs DMSO Control	44.6751	3.48366	0.292416	3.68e-08	0.90191	0.922561	1
13537	204081_at	4900	NRGN	neurogranin (protein kinase C substrate, RC3)	NM_001126181 /// NM_006176	3.71e-08	1.04e-08	4.46852	4.46852	VPA 2mM up vs Untreated Control	0.0234069	1.39899	1.39899	TSA 0.2uM up vs DMSO Control	0.00192001	1.64767	1.64767	SAHA 0.5uM up vs DMSO Control	44.6193	13.155	1.1056	3.71e-08	0.901797	0.922471	1
37817	228554_at	5241	PGR	progesterone receptor	NM_000926	3.72e-08	1.26e-08	2.22306	2.22306	VPA 2mM up vs Untreated Control	3.63e-05	1.51634	1.51634	TSA 0.2uM up vs DMSO Control	0.062886	1.15569	1.15569	SAHA 0.5uM up vs DMSO Control	44.6056	3.85303	0.323924	3.72e-08	0.901769	0.92245	1
17655	208221_s_at	6585	SLIT1	slit homolog 1 (Drosophila)	NM_003061	3.78e-08	1.52e-08	3.39371	3.39371	VPA 2mM up vs Untreated Control	0.474798	0.921364	-1.08535	TSA 0.2uM down vs DMSO Control	0.596322	1.06233	1.06233	SAHA 0.5uM up vs DMSO Control	44.4981	9.24739	0.779308	3.78e-08	0.90155	0.922277	1
22938	213629_x_at	4494	MT1F	metallothionein 1F	NM_005949	3.79e-08	1.17e-08	9.1258	9.1258	VPA 2mM up vs Untreated Control	0.00766466	1.84049	1.84049	TSA 0.2uM up vs DMSO Control	9.64e-05	2.83607	2.83607	SAHA 0.5uM up vs DMSO Control	44.4821	29.1065	2.45379	3.79e-08	0.901518	0.922251	1
10657	201200_at	8804	CREG1	cellular repressor of E1A-stimulated genes 1	NM_003851	3.81e-08	1.73e-08	2.22256	2.22256	VPA 2mM up vs Untreated Control	0.00074563	1.36478	1.36478	TSA 0.2uM up vs DMSO Control	3.26e-06	1.69604	1.69604	SAHA 0.5uM up vs DMSO Control	44.4555	4.02434	0.339469	3.81e-08	0.901464	0.922208	1
31815	222527_s_at	55696	RBM22	RNA binding motif protein 22	NM_018047	3.81e-08	8.35e-08	0.43567	-2.29531	VPA 2mM down vs Untreated Control	0.0669464	0.843102	-1.1861	TSA 0.2uM down vs DMSO Control	2.61e-07	0.467426	-2.13938	SAHA 0.5uM down vs DMSO Control	44.4458	5.52534	0.466187	3.81e-08	0.901444	0.922192	1
18216	208792_s_at	1191	CLU	clusterin	NM_001171138 /// NM_001831 /// NM_203339	3.83e-08	2.53e-08	2.81724	2.81724	VPA 2mM up vs Untreated Control	0.916481	1.01055	1.01055	TSA 0.2uM up vs DMSO Control	0.226183	1.13221	1.13221	SAHA 0.5uM up vs DMSO Control	44.4215	7.15962	0.604405	3.83e-08	0.901394	0.922153	1
28996	219703_at	55329	MNS1	meiosis-specific nuclear structural 1	NM_018365	3.85e-08	5.13e-07	2.39002	2.39002	VPA 2mM up vs Untreated Control	1.84e-05	1.90211	1.90211	TSA 0.2uM up vs DMSO Control	3.88e-08	2.90022	2.90022	SAHA 0.5uM up vs DMSO Control	44.3824	8.06344	0.681304	3.85e-08	0.901314	0.92209	1
53938	244679_at	---	---	---	---	3.92e-08	6.68e-09	0.295875	-3.3798	VPA 2mM down vs Untreated Control	0.080273	0.821554	-1.21721	TSA 0.2uM down vs DMSO Control	0.000706355	0.640976	-1.56012	SAHA 0.5uM down vs DMSO Control	44.2651	8.0925	0.685571	3.92e-08	0.901073	0.9219	1
21420	212105_s_at	1660	DHX9	DEAH (Asp-Glu-Ala-His) box polypeptide 9	NM_001357 /// NR_033302	3.93e-08	3.46e-09	0.335491	-2.9807	VPA 2mM down vs Untreated Control	0.934103	1.00756	1.00756	TSA 0.2uM up vs DMSO Control	0.00362956	0.734765	-1.36098	SAHA 0.5uM down vs DMSO Control	44.2544	5.90752	0.500588	3.93e-08	0.901051	0.921882	1
22756	213446_s_at	8826	IQGAP1	IQ motif containing GTPase activating protein 1	NM_003870	3.94e-08	2.78e-07	0.32218	-3.10385	VPA 2mM down vs Untreated Control	0.405021	0.895108	-1.11718	TSA 0.2uM down vs DMSO Control	1.85e-07	0.310613	-3.21944	SAHA 0.5uM down vs DMSO Control	44.2283	12.3174	1.04436	3.94e-08	0.900997	0.92184	1
11764	202307_s_at	6890	TAP1	transporter 1, ATP-binding cassette, sub-family B (MDR/TAP)	NM_000593	3.95e-08	9.59e-09	3.16429	3.16429	VPA 2mM up vs Untreated Control	0.0974025	1.19716	1.19716	TSA 0.2uM up vs DMSO Control	0.00293621	1.4346	1.4346	SAHA 0.5uM up vs DMSO Control	44.2199	7.62843	0.646918	3.95e-08	0.90098	0.921826	1
32869	223584_s_at	25948	KBTBD2	kelch repeat and BTB (POZ) domain containing 2	NM_015483	3.95e-08	4.33e-09	0.32101	-3.11517	VPA 2mM down vs Untreated Control	0.0228925	0.786601	-1.27129	TSA 0.2uM down vs DMSO Control	5.23e-05	0.589353	-1.69678	SAHA 0.5uM down vs DMSO Control	44.2097	6.60291	0.560079	3.95e-08	0.900959	0.921809	1
23512	214204_at	135138	PACRG	PARK2 co-regulated	NM_001080378 /// NM_001080379 /// NM_152410	3.96e-08	1.32e-08	2.95653	2.95653	VPA 2mM up vs Untreated Control	0.889032	1.01402	1.01402	TSA 0.2uM up vs DMSO Control	0.0212538	1.28701	1.28701	SAHA 0.5uM up vs DMSO Control	44.1986	7.08344	0.60099	3.96e-08	0.900936	0.921791	1
17742	208309_s_at	10892	MALT1	mucosa associated lymphoid tissue lymphoma translocation gene 1	NM_006785 /// NM_173844	4.01e-08	8.32e-09	2.1925	2.1925	VPA 2mM up vs Untreated Control	0.405082	1.06057	1.06057	TSA 0.2uM up vs DMSO Control	0.011594	1.21807	1.21807	SAHA 0.5uM up vs DMSO Control	44.1204	3.46152	0.294211	4.01e-08	0.900774	0.921664	1
33108	223823_at	10242	KCNMB2	potassium large conductance calcium-activated channel, subfamily M, beta member 2	NM_005832 /// NM_181361	4.06e-08	1.81e-08	3.35781	3.35781	VPA 2mM up vs Untreated Control	0.0534546	1.2651	1.2651	TSA 0.2uM up vs DMSO Control	0.333	1.11877	1.11877	SAHA 0.5uM up vs DMSO Control	44.0396	9.22976	0.78592	4.06e-08	0.900606	0.921531	1
49894	240636_at	---	---	---	---	4.1e-08	2.37e-08	0.176263	-5.67334	VPA 2mM down vs Untreated Control	0.0351179	0.68387	-1.46227	TSA 0.2uM down vs DMSO Control	2.52e-06	0.300846	-3.32396	SAHA 0.5uM down vs DMSO Control	43.9781	19.7118	1.68082	4.1e-08	0.900478	0.92143	1
27001	217707_x_at	6595	SMARCA2	SWI/SNF related, matrix associated, actin dependent regulator of chromatin, subfamily a	NM_003070 /// NM_139045	4.13e-08	1.96e-08	2.60422	2.60422	VPA 2mM up vs Untreated Control	0.00301146	1.37046	1.37046	TSA 0.2uM up vs DMSO Control	7.68e-06	1.81049	1.81049	SAHA 0.5uM up vs DMSO Control	43.9284	5.81949	0.496788	4.13e-08	0.900374	0.921348	1
14537	205081_at	1396	CRIP1	cysteine-rich protein 1 (intestinal)	NM_001311	4.14e-08	5.51e-08	4.83457	4.83457	VPA 2mM up vs Untreated Control	0.00152883	1.84687	1.84687	TSA 0.2uM up vs DMSO Control	4.37e-07	3.82418	3.82418	SAHA 0.5uM up vs DMSO Control	43.9061	18.4271	1.57385	4.14e-08	0.900328	0.921311	1
31817	222529_at	51312	SLC25A37	solute carrier family 25, member 37	NM_016612	4.17e-08	1.99e-08	0.464129	-2.15457	VPA 2mM down vs Untreated Control	0.270883	0.921395	-1.08531	TSA 0.2uM down vs DMSO Control	0.0135401	0.818481	-1.22177	SAHA 0.5uM down vs DMSO Control	43.8666	3.74589	0.320223	4.17e-08	0.900245	0.921246	1
39028	229765_at	7756	ZNF207	zinc finger protein 207	NM_001032293 /// NM_001098507 /// NM_003457	4.2e-08	1.01e-07	0.452704	-2.20895	VPA 2mM down vs Untreated Control	0.0698078	0.849301	-1.17744	TSA 0.2uM down vs DMSO Control	0.652149	1.03923	1.03923	SAHA 0.5uM up vs DMSO Control	43.8203	5.10685	0.437028	4.2e-08	0.900148	0.921169	1
22766	213456_at	25928	SOSTDC1	sclerostin domain containing 1	NM_015464	4.39e-08	2.16e-08	6.15338	6.15338	VPA 2mM up vs Untreated Control	0.000389886	2.16954	2.16954	TSA 0.2uM up vs DMSO Control	2.84e-06	3.44276	3.44276	SAHA 0.5uM up vs DMSO Control	43.5428	21.0891	1.81623	4.39e-08	0.899562	0.920707	1
31002	221713_s_at	79929	MAP6D1	MAP6 domain containing 1	NM_024871	4.39e-08	3.76e-08	2.36145	2.36145	VPA 2mM up vs Untreated Control	0.312176	1.09194	1.09194	TSA 0.2uM up vs DMSO Control	0.176704	1.12662	1.12662	SAHA 0.5uM up vs DMSO Control	43.5401	5.12709	0.441583	4.39e-08	0.899556	0.920702	1
17853	208425_s_at	26115	TANC2	tetratricopeptide repeat, ankyrin repeat and coiled-coil containing 2	NM_025185	4.4e-08	5.52e-09	0.372077	-2.68761	VPA 2mM down vs Untreated Control	0.0103344	0.782079	-1.27864	TSA 0.2uM down vs DMSO Control	4.02e-05	0.61867	-1.61637	SAHA 0.5uM down vs DMSO Control	43.5185	5.09784	0.439283	4.4e-08	0.89951	0.920666	1
20687	211340_s_at	4162	MCAM	melanoma cell adhesion molecule	NM_006500	4.43e-08	3.81e-08	2.31629	2.31629	VPA 2mM up vs Untreated Control	0.15824	1.12997	1.12997	TSA 0.2uM up vs DMSO Control	0.00189921	1.36237	1.36237	SAHA 0.5uM up vs DMSO Control	43.4788	4.90154	0.422753	4.43e-08	0.899426	0.920599	1
22220	212907_at	7779	SLC30A1	solute carrier family 30 (zinc transporter), member 1	NM_021194	4.44e-08	1.88e-08	2.11941	2.11941	VPA 2mM up vs Untreated Control	0.0421322	1.16765	1.16765	TSA 0.2uM up vs DMSO Control	9.44e-06	1.57766	1.57766	SAHA 0.5uM up vs DMSO Control	43.4691	3.52364	0.303978	4.44e-08	0.899405	0.920583	1
36789	227526_at	50937	CDON	Cdon homolog (mouse)	NM_016952	4.46e-08	2.56e-08	2.67406	2.67406	VPA 2mM up vs Untreated Control	0.335171	0.911098	-1.09758	TSA 0.2uM down vs DMSO Control	0.0197062	1.27639	1.27639	SAHA 0.5uM up vs DMSO Control	43.4314	6.32263	0.545915	4.46e-08	0.899325	0.920519	1
39563	230300_at	---	---	---	---	4.48e-08	2.39e-08	3.02058	3.02058	VPA 2mM up vs Untreated Control	0.00975811	1.36249	1.36249	TSA 0.2uM up vs DMSO Control	8.76e-06	1.98911	1.98911	SAHA 0.5uM up vs DMSO Control	43.415	7.90046	0.682408	4.48e-08	0.89929	0.920492	1
29189	219896_at	50632	CALY	calcyon neuron-specific vesicular protein	NM_015722	4.48e-08	1.83e-08	2.01124	2.01124	VPA 2mM up vs Untreated Control	0.59755	0.965659	-1.03556	TSA 0.2uM down vs DMSO Control	0.95453	1.00376	1.00376	SAHA 0.5uM up vs DMSO Control	43.4096	3.03406	0.262102	4.48e-08	0.899278	0.920483	1
31039	221750_at	3157	HMGCS1	3-hydroxy-3-methylglutaryl-CoA synthase 1 (soluble)	NM_001098272 /// NM_002130	4.5e-08	1.1e-08	0.258343	-3.87082	VPA 2mM down vs Untreated Control	0.0119936	0.708156	-1.41212	TSA 0.2uM down vs DMSO Control	0.000506949	0.587061	-1.7034	SAHA 0.5uM down vs DMSO Control	43.3835	10.5387	0.91095	4.5e-08	0.899222	0.920439	1
45465	236207_at	6744	SSFA2	sperm specific antigen 2	NM_001130445 /// NM_006751	4.51e-08	1.6e-08	0.30405	-3.28894	VPA 2mM down vs Untreated Control	0.355797	1.10973	1.10973	TSA 0.2uM up vs DMSO Control	9.26e-05	0.561633	-1.78052	SAHA 0.5uM down vs DMSO Control	43.3715	8.62324	0.745586	4.51e-08	0.899197	0.920418	1
10289	200832_s_at	6319	SCD	stearoyl-CoA desaturase (delta-9-desaturase)	NM_005063	4.55e-08	1.48e-08	0.235078	-4.2539	VPA 2mM down vs Untreated Control	0.00100909	0.584199	-1.71174	TSA 0.2uM down vs DMSO Control	7.59e-06	0.414739	-2.41116	SAHA 0.5uM down vs DMSO Control	43.3057	12.5874	1.08999	4.55e-08	0.899056	0.920307	1
48744	239486_at	---	---	---	---	4.58e-08	1.83e-08	0.260871	-3.83332	VPA 2mM down vs Untreated Control	0.111211	0.809869	-1.23477	TSA 0.2uM down vs DMSO Control	0.000226226	0.548709	-1.82246	SAHA 0.5uM down vs DMSO Control	43.2682	11.1848	0.969374	4.58e-08	0.898975	0.920244	1
41284	232021_at	283464	GXYLT1	glucoside xylosyltransferase 1	NM_001099650 /// NM_173601	4.62e-08	4.19e-08	0.368138	-2.71638	VPA 2mM down vs Untreated Control	0.423555	0.922085	-1.0845	TSA 0.2uM down vs DMSO Control	2.86e-06	0.48955	-2.04269	SAHA 0.5uM down vs DMSO Control	43.2141	6.99511	0.607017	4.62e-08	0.898859	0.920152	1
29516	220223_at	79915	ATAD5	ATPase family, AAA domain containing 5	NM_024857	4.64e-08	1.38e-08	0.448854	-2.2279	VPA 2mM down vs Untreated Control	0.161463	0.898419	-1.11307	TSA 0.2uM down vs DMSO Control	0.000249983	0.707066	-1.41429	SAHA 0.5uM down vs DMSO Control	43.1919	3.80408	0.330277	4.64e-08	0.898811	0.920114	1
45950	236692_at	729839	LOC729839	Similar to DTW domain containing 2	---	4.65e-08	4.71e-08	3.45466	3.45466	VPA 2mM up vs Untreated Control	0.000122544	1.8842	1.8842	TSA 0.2uM up vs DMSO Control	1.41e-06	2.58076	2.58076	SAHA 0.5uM up vs DMSO Control	43.1712	10.9497	0.951125	4.65e-08	0.898767	0.920079	1
22958	213649_at	6432	SRSF7	serine/arginine-rich splicing factor 7	NM_001031684 /// NM_001195446	4.69e-08	3.27e-08	0.493301	-2.02716	VPA 2mM down vs Untreated Control	0.424455	0.945365	-1.05779	TSA 0.2uM down vs DMSO Control	0.0362883	0.854431	-1.17037	SAHA 0.5uM down vs DMSO Control	43.1254	3.36224	0.292366	4.69e-08	0.898667	0.920001	1
3522	1557227_s_at	7175	TPR	translocated promoter region (to activated MET oncogene)	NM_003292	4.73e-08	1.17e-08	0.252938	-3.95354	VPA 2mM down vs Untreated Control	0.216892	0.853047	-1.17227	TSA 0.2uM down vs DMSO Control	3.88e-05	0.492493	-2.03049	SAHA 0.5uM down vs DMSO Control	43.0701	10.9023	0.949233	4.73e-08	0.898548	0.919906	1
16785	207332_s_at	7037	TFRC	transferrin receptor (p90, CD71)	NM_001128148 /// NM_003234	4.75e-08	1.53e-08	0.280308	-3.56751	VPA 2mM down vs Untreated Control	0.198815	0.855198	-1.16932	TSA 0.2uM down vs DMSO Control	0.0393703	0.769057	-1.30029	SAHA 0.5uM down vs DMSO Control	43.0455	9.70371	0.845359	4.75e-08	0.898494	0.919864	1
46215	236957_at	157313	CDCA2	cell division cycle associated 2	NM_152562	4.82e-08	1.98e-08	0.286097	-3.49532	VPA 2mM down vs Untreated Control	0.411564	0.906108	-1.10362	TSA 0.2uM down vs DMSO Control	9.4e-06	0.466212	-2.14495	SAHA 0.5uM down vs DMSO Control	42.9422	9.74251	0.850781	4.82e-08	0.89827	0.919687	1
35929	226665_at	130872	AHSA2	AHA1, activator of heat shock 90kDa protein ATPase homolog 2 (yeast)	NM_152392	4.86e-08	4.99e-08	0.292063	-3.42392	VPA 2mM down vs Untreated Control	0.0161347	0.716432	-1.39581	TSA 0.2uM down vs DMSO Control	9.09e-06	0.446267	-2.24081	SAHA 0.5uM down vs DMSO Control	42.9004	10.817	0.945536	4.86e-08	0.898179	0.919615	1
33733	224463_s_at	85016	C11orf70	chromosome 11 open reading frame 70	NM_001195005 /// NM_032930	4.92e-08	1.09e-07	2.40833	2.40833	VPA 2mM up vs Untreated Control	0.000548135	1.50341	1.50341	TSA 0.2uM up vs DMSO Control	1.94e-07	2.31671	2.31671	SAHA 0.5uM up vs DMSO Control	42.8182	6.20458	0.543395	4.92e-08	0.897999	0.919473	1
52129	242871_at	54852	PAQR5	progestin and adipoQ receptor family member V	NM_001104554 /// NM_017705	4.94e-08	5.63e-08	4.24707	4.24707	VPA 2mM up vs Untreated Control	0.769362	0.957359	-1.04454	TSA 0.2uM down vs DMSO Control	0.351493	0.869057	-1.15067	SAHA 0.5uM down vs DMSO Control	42.7902	15.1771	1.33007	4.94e-08	0.897938	0.919424	1
5024	1559826_a_at	401074	LOC401074	hypothetical LOC401074	XM_001714392	4.97e-08	3.33e-08	3.88804	3.88804	VPA 2mM up vs Untreated Control	2.28e-06	2.64376	2.64376	TSA 0.2uM up vs DMSO Control	2.67e-05	2.18864	2.18864	SAHA 0.5uM up vs DMSO Control	42.7493	12.3438	1.08281	4.97e-08	0.897848	0.919354	1
22528	213217_at	108	ADCY2	adenylate cyclase 2 (brain)	NM_020546	5.07e-08	9.74e-07	3.23819	3.23819	VPA 2mM up vs Untreated Control	0.00655623	0.626338	-1.59658	TSA 0.2uM down vs DMSO Control	0.000316577	0.501931	-1.99231	SAHA 0.5uM down vs DMSO Control	42.6243	15.6203	1.37424	5.07e-08	0.897573	0.919136	1
18926	209504_s_at	58473	PLEKHB1	pleckstrin homology domain containing, family B (evectins) member 1	NM_001130033 /// NM_001130034 /// NM_001130035 /// NM_001130036 /// NM_021200	5.12e-08	4.39e-08	2.71806	2.71806	VPA 2mM up vs Untreated Control	0.000250887	1.60278	1.60278	TSA 0.2uM up vs DMSO Control	3.41e-05	1.77837	1.77837	SAHA 0.5uM up vs DMSO Control	42.5729	6.95001	0.612186	5.12e-08	0.897459	0.919047	1
31332	222043_at	1191	CLU	clusterin	NM_001171138 /// NM_001831 /// NM_203339	5.16e-08	1.58e-08	3.5071	3.5071	VPA 2mM up vs Untreated Control	0.3662	1.11315	1.11315	TSA 0.2uM up vs DMSO Control	0.0825266	1.23868	1.23868	SAHA 0.5uM up vs DMSO Control	42.5218	9.37073	0.826405	5.16e-08	0.897346	0.918957	1
24138	214834_at	8123	PAR5	Prader-Willi/Angelman syndrome-5	NR_022008	5.22e-08	5.01e-08	0.250557	-3.9911	VPA 2mM down vs Untreated Control	0.147991	0.809647	-1.23511	TSA 0.2uM down vs DMSO Control	0.0059836	0.642252	-1.55702	SAHA 0.5uM down vs DMSO Control	42.449	13.546	1.19667	5.22e-08	0.897184	0.918829	1
49000	239742_at	56995	TULP4	Tubby like protein 4	NM_001007466 /// NM_020245	5.26e-08	2.07e-08	0.311191	-3.21346	VPA 2mM down vs Untreated Control	0.0984327	0.824947	-1.2122	TSA 0.2uM down vs DMSO Control	1.78e-05	0.509422	-1.96301	SAHA 0.5uM down vs DMSO Control	42.3996	8.42114	0.744801	5.26e-08	0.897074	0.918743	1
39874	230611_at	284612	SYPL2	synaptophysin-like 2	NM_001040709	5.28e-08	2.92e-08	2.25248	2.25248	VPA 2mM up vs Untreated Control	0.0101694	1.25748	1.25748	TSA 0.2uM up vs DMSO Control	0.000958141	1.37602	1.37602	SAHA 0.5uM up vs DMSO Control	42.3749	4.2894	0.379593	5.28e-08	0.897019	0.918699	1
32316	223028_s_at	51429	SNX9	sorting nexin 9	NM_016224	5.4e-08	4.9e-08	0.417613	-2.39456	VPA 2mM down vs Untreated Control	0.157634	0.87838	-1.13846	TSA 0.2uM down vs DMSO Control	1.32e-06	0.509995	-1.9608	SAHA 0.5uM down vs DMSO Control	42.2409	5.3463	0.474626	5.4e-08	0.896719	0.918462	1
34210	224943_at	55727	BTBD7	BTB (POZ) domain containing 7	NM_001002860 /// NM_018167	5.4e-08	5.33e-08	0.478498	-2.08987	VPA 2mM down vs Untreated Control	0.0816459	0.870867	-1.14828	TSA 0.2uM down vs DMSO Control	5.37e-05	0.661982	-1.51062	SAHA 0.5uM down vs DMSO Control	42.239	3.85951	0.342649	5.4e-08	0.896714	0.918459	1
13699	204243_at	6018	RLF	rearranged L-myc fusion	NM_012421	5.47e-08	2.22e-08	0.452761	-2.20867	VPA 2mM down vs Untreated Control	0.0909909	0.874046	-1.1441	TSA 0.2uM down vs DMSO Control	0.00100641	0.738359	-1.35435	SAHA 0.5uM down vs DMSO Control	42.1583	3.8997	0.34688	5.47e-08	0.896533	0.918315	1
51513	242255_at	100130837	LOC100130837	Hypothetical LOC100130837	---	5.52e-08	5.01e-08	0.441933	-2.26279	VPA 2mM down vs Untreated Control	0.00127911	0.724162	-1.38091	TSA 0.2uM down vs DMSO Control	6.07e-07	0.510638	-1.95833	SAHA 0.5uM down vs DMSO Control	42.101	4.67599	0.416497	5.52e-08	0.896404	0.918213	1
31601	222313_at	---	---	---	---	5.57e-08	2.4e-08	0.338302	-2.95593	VPA 2mM down vs Untreated Control	0.0895287	0.830158	-1.20459	TSA 0.2uM down vs DMSO Control	0.000136304	0.594124	-1.68315	SAHA 0.5uM down vs DMSO Control	42.0457	7.36143	0.656555	5.57e-08	0.896279	0.918115	1
53339	244080_at	100287039	LOC100287039	Hypothetical protein LOC100287039	---	5.63e-08	6.61e-08	2.07822	2.07822	VPA 2mM up vs Untreated Control	0.196246	1.10635	1.10635	TSA 0.2uM up vs DMSO Control	0.0497347	1.1729	1.1729	SAHA 0.5uM up vs DMSO Control	41.985	3.90339	0.348642	5.63e-08	0.896141	0.918006	1
39229	229966_at	2130	EWSR1	Ewing sarcoma breakpoint region 1	NM_001163285 /// NM_001163286 /// NM_001163287 /// NM_005243 /// NM_013986	5.73e-08	5.54e-08	0.350594	-2.8523	VPA 2mM down vs Untreated Control	0.209135	0.87055	-1.1487	TSA 0.2uM down vs DMSO Control	0.00114202	0.654865	-1.52703	SAHA 0.5uM down vs DMSO Control	41.8708	7.77995	0.696782	5.73e-08	0.895881	0.917801	1
31654	222366_at	---	---	---	---	5.75e-08	3.99e-08	0.353331	-2.83021	VPA 2mM down vs Untreated Control	0.0141089	0.752789	-1.32839	TSA 0.2uM down vs DMSO Control	4.07e-05	0.557234	-1.79458	SAHA 0.5uM down vs DMSO Control	41.8506	7.28864	0.653094	5.75e-08	0.895835	0.917764	1
23613	214305_s_at	23451	SF3B1	splicing factor 3b, subunit 1, 155kDa	NM_001005526 /// NM_012433	5.92e-08	3.85e-09	0.360346	-2.77511	VPA 2mM down vs Untreated Control	0.827585	1.01887	1.01887	TSA 0.2uM up vs DMSO Control	0.103708	0.864063	-1.15732	SAHA 0.5uM down vs DMSO Control	41.6745	4.93594	0.444151	5.92e-08	0.895431	0.917445	1
47904	238646_at	---	---	---	---	5.92e-08	8.33e-08	2.28195	2.28195	VPA 2mM up vs Untreated Control	0.0316357	1.22544	1.22544	TSA 0.2uM up vs DMSO Control	2.73e-06	1.86598	1.86598	SAHA 0.5uM up vs DMSO Control	41.6714	5.1065	0.459533	5.92e-08	0.895424	0.91744	1
20470	211097_s_at	5089	PBX2	pre-B-cell leukemia homeobox 2	NM_002586	6.11e-08	1.56e-08	0.424469	-2.35589	VPA 2mM down vs Untreated Control	0.350464	0.927127	-1.0786	TSA 0.2uM down vs DMSO Control	0.0121969	0.799584	-1.25065	SAHA 0.5uM down vs DMSO Control	41.4757	4.25708	0.384901	6.11e-08	0.894971	0.917083	1
20347	210971_s_at	406	ARNTL	aryl hydrocarbon receptor nuclear translocator-like	NM_001030272 /// NM_001030273 /// NM_001178	6.16e-08	8.08e-09	2.4338	2.4338	VPA 2mM up vs Untreated Control	0.00190867	1.3384	1.3384	TSA 0.2uM up vs DMSO Control	0.000246286	1.44844	1.44844	SAHA 0.5uM up vs DMSO Control	41.425	4.1547	0.376104	6.16e-08	0.894853	0.91699	1
16599	207144_s_at	4435	CITED1	Cbp/p300-interacting transactivator, with Glu/Asp-rich carboxy-terminal domain, 1	NM_001144885 /// NM_001144886 /// NM_001144887 /// NM_004143	6.19e-08	2.59e-08	2.30015	2.30015	VPA 2mM up vs Untreated Control	0.000124568	1.50098	1.50098	TSA 0.2uM up vs DMSO Control	0.000158359	1.48626	1.48626	SAHA 0.5uM up vs DMSO Control	41.4036	4.33006	0.392181	6.19e-08	0.894804	0.91695	1
48052	238794_at	119392	C10orf78	chromosome 10 open reading frame 78	NM_001002759 /// NM_145247	6.27e-08	6.15e-08	2.4293	2.4293	VPA 2mM up vs Untreated Control	0.00103752	1.44143	1.44143	TSA 0.2uM up vs DMSO Control	6.07e-07	2.10032	2.10032	SAHA 0.5uM up vs DMSO Control	41.3179	5.59461	0.507765	6.27e-08	0.894603	0.916792	1
28603	219310_at	79953	TMEM90B	transmembrane protein 90B	NM_024893	6.36e-08	1.72e-07	3.43364	3.43364	VPA 2mM up vs Untreated Control	0.287798	1.16125	1.16125	TSA 0.2uM up vs DMSO Control	0.656514	1.06348	1.06348	SAHA 0.5uM up vs DMSO Control	41.2365	12.635	1.14901	6.36e-08	0.894413	0.916642	1
40582	231319_x_at	64147	KIF9	kinesin family member 9	NM_001134878 /// NM_022342 /// NM_182902	6.37e-08	2.79e-08	2.1081	2.1081	VPA 2mM up vs Untreated Control	0.216406	1.09648	1.09648	TSA 0.2uM up vs DMSO Control	0.00010537	1.45055	1.45055	SAHA 0.5uM up vs DMSO Control	41.2237	3.49607	0.318027	6.37e-08	0.894383	0.916618	1
29595	220302_at	4117	MAK	male germ cell-associated kinase	NM_005906	6.39e-08	3.23e-08	2.58319	2.58319	VPA 2mM up vs Untreated Control	0.00356399	1.3728	1.3728	TSA 0.2uM up vs DMSO Control	2.91e-06	1.94272	1.94272	SAHA 0.5uM up vs DMSO Control	41.2081	5.78389	0.526343	6.39e-08	0.894346	0.916589	1
40200	230937_at	285835	LOC285835	hypothetical protein LOC285835	---	6.52e-08	1.89e-07	2.10288	2.10288	VPA 2mM up vs Untreated Control	8.49e-07	1.93386	1.93386	TSA 0.2uM up vs DMSO Control	1.27e-06	1.89297	1.89297	SAHA 0.5uM up vs DMSO Control	41.0849	4.63891	0.423414	6.52e-08	0.894056	0.91636	1
40334	231071_at	---	---	---	---	6.53e-08	1.09e-08	2.0924	2.0924	VPA 2mM up vs Untreated Control	0.226406	1.08665	1.08665	TSA 0.2uM up vs DMSO Control	7.78e-05	1.42452	1.42452	SAHA 0.5uM up vs DMSO Control	41.0721	2.96782	0.270971	6.53e-08	0.894026	0.916336	1
31675	222387_s_at	55737	VPS35	vacuolar protein sorting 35 homolog (S. cerevisiae)	NM_018206	6.59e-08	6.66e-08	0.473384	-2.11245	VPA 2mM down vs Untreated Control	0.014215	0.808994	-1.2361	TSA 0.2uM down vs DMSO Control	2.94e-06	0.575585	-1.73736	SAHA 0.5uM down vs DMSO Control	41.0187	3.9909	0.364855	6.59e-08	0.893899	0.916236	1
54031	244772_at	---	---	---	---	6.73e-08	6.97e-09	0.299661	-3.3371	VPA 2mM down vs Untreated Control	0.223724	0.876335	-1.14112	TSA 0.2uM down vs DMSO Control	0.000984088	0.654139	-1.52873	SAHA 0.5uM down vs DMSO Control	40.8946	7.36657	0.675509	6.73e-08	0.893604	0.916003	1
51421	242163_at	9967	THRAP3	thyroid hormone receptor associated protein 3	NM_005119	6.73e-08	5.94e-08	0.204351	-4.89354	VPA 2mM down vs Untreated Control	0.00605458	0.598305	-1.67139	TSA 0.2uM down vs DMSO Control	1.2e-06	0.285823	-3.49867	SAHA 0.5uM down vs DMSO Control	40.8939	17.6256	1.61629	6.73e-08	0.893602	0.916002	1
37632	228369_at	10695	CNPY3	canopy 3 homolog (zebrafish)	NM_006586	6.76e-08	9.5e-09	2.39599	2.39599	VPA 2mM up vs Untreated Control	0.833529	1.01664	1.01664	TSA 0.2uM up vs DMSO Control	0.0117103	1.24777	1.24777	SAHA 0.5uM up vs DMSO Control	40.8657	4.05098	0.371734	6.76e-08	0.893535	0.915949	1
48837	239579_at	253152	EPHX4	epoxide hydrolase 4	NM_173567	6.77e-08	3.13e-08	4.57565	4.57565	VPA 2mM up vs Untreated Control	0.246145	1.19384	1.19384	TSA 0.2uM up vs DMSO Control	0.0058656	1.60149	1.60149	SAHA 0.5uM up vs DMSO Control	40.8609	14.6612	1.34553	6.77e-08	0.893524	0.91594	1
11996	202539_s_at	3156	HMGCR	3-hydroxy-3-methylglutaryl-CoA reductase	NM_000859 /// NM_001130996	6.99e-08	1.71e-08	0.393002	-2.54452	VPA 2mM down vs Untreated Control	0.165003	0.881844	-1.13399	TSA 0.2uM down vs DMSO Control	0.0406392	0.824496	-1.21286	SAHA 0.5uM down vs DMSO Control	40.6676	5.02481	0.463343	6.99e-08	0.89306	0.915574	1
52033	242775_at	22949	PTGR1	Prostaglandin reductase 1	NM_001146108 /// NM_001146109 /// NM_012212	7.04e-08	1.47e-08	2.34732	2.34732	VPA 2mM up vs Untreated Control	0.00223277	1.33148	1.33148	TSA 0.2uM up vs DMSO Control	2.33e-05	1.59805	1.59805	SAHA 0.5uM up vs DMSO Control	40.6275	4.09626	0.378093	7.04e-08	0.892964	0.915498	1
21421	212106_at	23197	FAF2	Fas associated factor family member 2	NM_014613	7.05e-08	9.42e-08	0.478087	-2.09167	VPA 2mM down vs Untreated Control	0.0169385	0.812179	-1.23126	TSA 0.2uM down vs DMSO Control	5.49e-07	0.525919	-1.90143	SAHA 0.5uM down vs DMSO Control	40.6128	4.05761	0.374661	7.05e-08	0.892928	0.91547	1
39854	230591_at	729887	LOC729887	hypothetical protein LOC729887	XR_040889 /// XR_040890 /// XR_040891	7.06e-08	3.04e-08	2.16119	2.16119	VPA 2mM up vs Untreated Control	0.987044	1.00123	1.00123	TSA 0.2uM up vs DMSO Control	0.00120513	1.34373	1.34373	SAHA 0.5uM up vs DMSO Control	40.608	3.7242	0.343917	7.06e-08	0.892917	0.91546	1
14989	205533_s_at	1004	CDH6	cadherin 6, type 2, K-cadherin (fetal kidney)	NM_004932	7.07e-08	2.61e-08	5.91353	5.91353	VPA 2mM up vs Untreated Control	0.156958	1.28675	1.28675	TSA 0.2uM up vs DMSO Control	0.000791881	2.03124	2.03124	SAHA 0.5uM up vs DMSO Control	40.6012	19.3565	1.7878	7.07e-08	0.8929	0.915448	1
7316	1563658_a_at	143425	SYT9	synaptotagmin IX	NM_175733	7.15e-08	2.94e-08	2.07529	2.07529	VPA 2mM up vs Untreated Control	0.00038623	1.37552	1.37552	TSA 0.2uM up vs DMSO Control	0.000171562	1.41592	1.41592	SAHA 0.5uM up vs DMSO Control	40.5278	3.31934	0.307135	7.15e-08	0.892723	0.915308	1
25553	216252_x_at	355	FAS	Fas (TNF receptor superfamily, member 6)	NM_000043 /// NM_152871 /// NM_152872 /// NR_028033 /// NR_028034 /// NR_028035 /// NR_	7.15e-08	3.54e-07	2.38649	2.38649	VPA 2mM up vs Untreated Control	7.13e-06	1.97027	1.97027	TSA 0.2uM up vs DMSO Control	1.16e-06	2.20413	2.20413	SAHA 0.5uM up vs DMSO Control	40.527	6.91738	0.640072	7.15e-08	0.892721	0.915306	1
11869	202412_s_at	7398	USP1	ubiquitin specific peptidase 1	NM_001017415 /// NM_001017416 /// NM_003368	7.2e-08	1.28e-07	0.484356	-2.0646	VPA 2mM down vs Untreated Control	0.568525	0.955595	-1.04647	TSA 0.2uM down vs DMSO Control	3.31e-06	0.57267	-1.74621	SAHA 0.5uM down vs DMSO Control	40.4892	4.09158	0.378951	7.2e-08	0.892629	0.915234	1
48616	239358_at	---	---	---	---	7.28e-08	3.19e-08	0.331458	-3.01697	VPA 2mM down vs Untreated Control	0.000249239	0.601197	-1.66335	TSA 0.2uM down vs DMSO Control	9.03e-06	0.496505	-2.01408	SAHA 0.5uM down vs DMSO Control	40.4211	7.66649	0.711246	7.28e-08	0.892464	0.915103	1
11428	201971_s_at	523	ATP6V1A	ATPase, H+ transporting, lysosomal 70kDa, V1 subunit A	NM_001690	7.3e-08	2.53e-08	2.62898	2.62898	VPA 2mM up vs Untreated Control	0.0118004	1.30094	1.30094	TSA 0.2uM up vs DMSO Control	1.89e-05	1.75742	1.75742	SAHA 0.5uM up vs DMSO Control	40.4086	5.67319	0.526483	7.3e-08	0.892433	0.915079	1
6724	1562639_at	221458	KIF6	kinesin family member 6	NM_145027	7.35e-08	2.31e-08	2.24686	2.24686	VPA 2mM up vs Untreated Control	0.000150767	1.46788	1.46788	TSA 0.2uM up vs DMSO Control	5.64e-05	1.52695	1.52695	SAHA 0.5uM up vs DMSO Control	40.3676	3.92088	0.364235	7.35e-08	0.892333	0.915	1
22397	213085_s_at	23286	WWC1	WW and C2 domain containing 1	NM_001161661 /// NM_001161662 /// NM_015238	7.36e-08	1.45e-07	2.16559	2.16559	VPA 2mM up vs Untreated Control	0.818015	0.980549	-1.01984	TSA 0.2uM down vs DMSO Control	0.46155	1.06544	1.06544	SAHA 0.5uM up vs DMSO Control	40.3555	4.72761	0.43931	7.36e-08	0.892304	0.914977	1
13209	203753_at	6925	TCF4	transcription factor 4	NM_001083962 /// NM_003199	7.54e-08	2.69e-08	0.442522	-2.25977	VPA 2mM down vs Untreated Control	0.0484439	0.846102	-1.18189	TSA 0.2uM down vs DMSO Control	0.000156714	0.677466	-1.47609	SAHA 0.5uM down vs DMSO Control	40.2167	4.05273	0.377896	7.54e-08	0.891964	0.914708	1
53306	244047_at	---	---	---	---	7.54e-08	5.21e-08	0.357199	-2.79956	VPA 2mM down vs Untreated Control	0.60205	0.946472	-1.05656	TSA 0.2uM down vs DMSO Control	3.52e-05	0.54954	-1.8197	SAHA 0.5uM down vs DMSO Control	40.2148	7.14204	0.665989	7.54e-08	0.891959	0.914705	1
47608	238350_at	254048	UBN2	ubinuclein 2	NM_173569	7.55e-08	1.04e-07	0.386747	-2.58567	VPA 2mM down vs Untreated Control	0.000238707	0.618017	-1.61808	TSA 0.2uM down vs DMSO Control	4.99e-07	0.431745	-2.31618	SAHA 0.5uM down vs DMSO Control	40.2034	6.75811	0.630368	7.55e-08	0.891931	0.914682	1
35927	226663_at	55608	ANKRD10	ankyrin repeat domain 10	NM_017664	7.7e-08	4.44e-08	0.448092	-2.23169	VPA 2mM down vs Untreated Control	0.0628591	0.852271	-1.17334	TSA 0.2uM down vs DMSO Control	0.000379353	0.69601	-1.43676	SAHA 0.5uM down vs DMSO Control	40.0918	4.22533	0.395218	7.7e-08	0.891656	0.914465	1
50763	241505_at	---	---	---	---	7.75e-08	6.22e-08	0.378243	-2.64381	VPA 2mM down vs Untreated Control	0.00301439	0.705226	-1.41798	TSA 0.2uM down vs DMSO Control	1.93e-06	0.477015	-2.09637	SAHA 0.5uM down vs DMSO Control	40.0499	6.51732	0.610237	7.75e-08	0.891552	0.914383	1
705	1553226_at	145978	NCRNA00052	non-protein coding RNA 52	NR_026869	7.82e-08	1.85e-08	2.37313	2.37313	VPA 2mM up vs Untreated Control	0.89075	0.988858	-1.01127	TSA 0.2uM down vs DMSO Control	0.779393	1.02314	1.02314	SAHA 0.5uM up vs DMSO Control	39.9981	4.28377	0.401622	7.82e-08	0.891424	0.914282	1
12222	202765_s_at	2200	FBN1	fibrillin 1	NM_000138	7.9e-08	4.18e-08	0.254916	-3.92287	VPA 2mM down vs Untreated Control	0.427429	0.895848	-1.11626	TSA 0.2uM down vs DMSO Control	1.03e-05	0.417248	-2.39666	SAHA 0.5uM down vs DMSO Control	39.9364	12.0892	1.13517	7.9e-08	0.89127	0.914161	1
3988	1557910_at	3326	HSP90AB1	heat shock protein 90kDa alpha (cytosolic), class B member 1	NM_007355	8.01e-08	3.19e-08	0.34762	-2.87671	VPA 2mM down vs Untreated Control	0.0929975	0.832595	-1.20106	TSA 0.2uM down vs DMSO Control	1.28e-05	0.522229	-1.91487	SAHA 0.5uM down vs DMSO Control	39.8567	6.92148	0.651222	8.01e-08	0.891072	0.914004	1
52476	243218_at	---	---	---	---	8.08e-08	3.66e-08	0.30149	-3.31685	VPA 2mM down vs Untreated Control	0.213036	0.858727	-1.16451	TSA 0.2uM down vs DMSO Control	0.00374983	0.669487	-1.49368	SAHA 0.5uM down vs DMSO Control	39.8097	9.0906	0.856317	8.08e-08	0.890954	0.913911	1
23214	213906_at	4603	MYBL1	v-myb myeloblastosis viral oncogene homolog (avian)-like 1	NM_001080416 /// NM_001144755	8.08e-08	3.37e-07	2.42652	2.42652	VPA 2mM up vs Untreated Control	0.00186352	1.47284	1.47284	TSA 0.2uM up vs DMSO Control	1.6e-07	2.55974	2.55974	SAHA 0.5uM up vs DMSO Control	39.805	7.0008	0.659541	8.08e-08	0.890942	0.913902	1
44798	235540_at	2796	GNRH1	gonadotropin-releasing hormone 1 (luteinizing-releasing hormone)	NM_000825 /// NM_001083111	8.1e-08	3.44e-08	0.299058	-3.34383	VPA 2mM down vs Untreated Control	0.0617737	0.789083	-1.26729	TSA 0.2uM down vs DMSO Control	0.0644809	0.791228	-1.26386	SAHA 0.5uM down vs DMSO Control	39.791	9.12398	0.859867	8.1e-08	0.890907	0.913874	1
46376	237118_at	---	---	---	---	8.16e-08	1.14e-08	0.29186	-3.4263	VPA 2mM down vs Untreated Control	0.0561126	0.796007	-1.25627	TSA 0.2uM down vs DMSO Control	0.000139511	0.5722	-1.74764	SAHA 0.5uM down vs DMSO Control	39.7503	8.03906	0.758397	8.16e-08	0.890805	0.913794	1
10272	200815_s_at	5048	PAFAH1B1	platelet-activating factor acetylhydrolase 1b, regulatory subunit 1 (45kDa)	NM_000430	8.18e-08	4.89e-08	0.476512	-2.09858	VPA 2mM down vs Untreated Control	7.37e-05	0.670595	-1.49121	TSA 0.2uM down vs DMSO Control	2.31e-06	0.579369	-1.72601	SAHA 0.5uM down vs DMSO Control	39.7357	3.62329	0.341943	8.18e-08	0.890769	0.913765	1
310	1552680_a_at	57082	CASC5	cancer susceptibility candidate 5	NM_144508 /// NM_170589	8.21e-08	4.86e-08	0.337876	-2.95966	VPA 2mM down vs Untreated Control	0.728896	0.962482	-1.03898	TSA 0.2uM down vs DMSO Control	0.000200521	0.589612	-1.69603	SAHA 0.5uM down vs DMSO Control	39.715	7.75418	0.732171	8.21e-08	0.890717	0.913724	1
8581	1567044_s_at	---	---	---	---	8.28e-08	4.1e-08	0.431699	-2.31643	VPA 2mM down vs Untreated Control	0.0242984	0.812842	-1.23025	TSA 0.2uM down vs DMSO Control	0.0126709	0.791234	-1.26385	SAHA 0.5uM down vs DMSO Control	39.6654	4.52205	0.427519	8.28e-08	0.890592	0.913625	1
12204	202747_s_at	9452	ITM2A	integral membrane protein 2A	NM_001171581 /// NM_004867	8.33e-08	1.47e-07	5.10505	5.10505	VPA 2mM up vs Untreated Control	3.68e-06	3.51079	3.51079	TSA 0.2uM up vs DMSO Control	1.41e-06	3.9008	3.9008	SAHA 0.5uM up vs DMSO Control	39.6307	20.6988	1.95859	8.33e-08	0.890504	0.913556	1
23021	213712_at	54898	ELOVL2	elongation of very long chain fatty acids (FEN1/Elo2, SUR4/Elo3, yeast)-like 2	NM_017770	8.33e-08	6.43e-08	3.62547	3.62547	VPA 2mM up vs Untreated Control	2.27e-06	2.63697	2.63697	TSA 0.2uM up vs DMSO Control	2.17e-05	2.21699	2.21699	SAHA 0.5uM up vs DMSO Control	39.6267	11.3745	1.0764	8.33e-08	0.890494	0.913548	1
48193	238935_at	51065	RPS27L	ribosomal protein S27-like	NM_015920	8.41e-08	1.6e-07	2.88498	2.88498	VPA 2mM up vs Untreated Control	0.0023684	1.52661	1.52661	TSA 0.2uM up vs DMSO Control	3.85e-07	2.68891	2.68891	SAHA 0.5uM up vs DMSO Control	39.5735	8.85063	0.838689	8.41e-08	0.89036	0.913442	1
10542	201085_s_at	6651	SON	SON DNA binding protein	NM_032195 /// NM_138927	8.57e-08	3.93e-08	0.328478	-3.04435	VPA 2mM down vs Untreated Control	0.0488813	0.791109	-1.26405	TSA 0.2uM down vs DMSO Control	1.41e-05	0.501907	-1.9924	SAHA 0.5uM down vs DMSO Control	39.4604	7.85247	0.746235	8.57e-08	0.890073	0.913215	1
12363	202905_x_at	4683	NBN	nibrin	NM_002485	8.61e-08	8.91e-08	0.405272	-2.46748	VPA 2mM down vs Untreated Control	0.576243	0.947493	-1.05542	TSA 0.2uM down vs DMSO Control	8.82e-06	0.537595	-1.86014	SAHA 0.5uM down vs DMSO Control	39.4377	5.85253	0.556499	8.61e-08	0.890015	0.91317	1
37550	228287_at	84289	ING5	inhibitor of growth family, member 5	NM_032329	8.7e-08	3.71e-08	0.442771	-2.2585	VPA 2mM down vs Untreated Control	0.000231544	0.681966	-1.46635	TSA 0.2uM down vs DMSO Control	4.67e-06	0.574957	-1.73926	SAHA 0.5uM down vs DMSO Control	39.3781	4.16075	0.396231	8.7e-08	0.889863	0.91305	1
21628	212314_at	23231	SEL1L3	sel-1 suppressor of lin-12-like 3 (C. elegans)	NM_015187	8.78e-08	2.47e-08	6.48131	6.48131	VPA 2mM up vs Untreated Control	0.00942703	1.69439	1.69439	TSA 0.2uM up vs DMSO Control	0.0520609	1.45341	1.45341	SAHA 0.5uM up vs DMSO Control	39.3186	20.5589	1.9608	8.78e-08	0.889711	0.91293	1
4046	1558076_at	84250	ANKRD32	ankyrin repeat domain 32	NM_032290	8.86e-08	2.13e-08	0.318306	-3.14163	VPA 2mM down vs Untreated Control	0.366553	0.9049	-1.10509	TSA 0.2uM down vs DMSO Control	0.0251215	0.765698	-1.306	SAHA 0.5uM down vs DMSO Control	39.2724	7.53261	0.719266	8.86e-08	0.889592	0.912836	1
37003	227740_at	127933	UHMK1	U2AF homology motif (UHM) kinase 1	NM_001184763 /// NM_144624 /// NM_175866	8.87e-08	1.35e-07	0.291092	-3.43533	VPA 2mM down vs Untreated Control	0.0584389	0.761187	-1.31374	TSA 0.2uM down vs DMSO Control	1.92e-06	0.368659	-2.71253	SAHA 0.5uM down vs DMSO Control	39.2595	11.6004	1.10805	8.87e-08	0.889559	0.91281	1
1439	1554249_a_at	27332	ZNF638	zinc finger protein 638	NM_001014972 /// NM_014497	8.9e-08	5e-08	0.227095	-4.40345	VPA 2mM down vs Untreated Control	0.0570322	0.736662	-1.35748	TSA 0.2uM down vs DMSO Control	3.81e-05	0.426067	-2.34705	SAHA 0.5uM down vs DMSO Control	39.2449	14.3632	1.37246	8.9e-08	0.889522	0.91278	1
34121	224854_s_at	57606	SLAIN2	SLAIN motif family, member 2	NM_020846	8.91e-08	2.52e-08	0.395151	-2.53068	VPA 2mM down vs Untreated Control	0.00119263	0.703682	-1.4211	TSA 0.2uM down vs DMSO Control	1.56e-05	0.576441	-1.73478	SAHA 0.5uM down vs DMSO Control	39.2363	5.07822	0.48535	8.91e-08	0.8895	0.912763	1
13735	204279_at	5698	PSMB9	proteasome (prosome, macropain) subunit, beta type, 9 (large multifunctional peptidase	NM_002800	8.94e-08	3.18e-08	3.77227	3.77227	VPA 2mM up vs Untreated Control	0.0539271	1.3078	1.3078	TSA 0.2uM up vs DMSO Control	0.0012312	1.6644	1.6644	SAHA 0.5uM up vs DMSO Control	39.2163	10.7511	1.02806	8.94e-08	0.889448	0.912722	1
20621	211259_s_at	655	BMP7	bone morphogenetic protein 7	NM_001719	9.04e-08	2.56e-08	2.88902	2.88902	VPA 2mM up vs Untreated Control	0.632744	1.05043	1.05043	TSA 0.2uM up vs DMSO Control	0.00923657	1.35141	1.35141	SAHA 0.5uM up vs DMSO Control	39.1534	6.63218	0.63521	9.04e-08	0.889286	0.912594	1
37356	228093_at	148103	ZNF599	zinc finger protein 599	NM_001007248	9.19e-08	2.87e-08	2.2842	2.2842	VPA 2mM up vs Untreated Control	0.00236054	1.33541	1.33541	TSA 0.2uM up vs DMSO Control	6.76e-05	1.53932	1.53932	SAHA 0.5uM up vs DMSO Control	39.0591	4.07981	0.391696	9.19e-08	0.889042	0.912402	1
19411	209996_x_at	5108	PCM1	pericentriolar material 1	NM_006197	9.22e-08	2.74e-08	0.331205	-3.01928	VPA 2mM down vs Untreated Control	0.0452449	0.794032	-1.2594	TSA 0.2uM down vs DMSO Control	1.61e-05	0.517943	-1.93071	SAHA 0.5uM down vs DMSO Control	39.0388	7.24803	0.696234	9.22e-08	0.88899	0.91236	1
12541	203083_at	7058	THBS2	thrombospondin 2	NM_003247	9.24e-08	1.71e-06	2.7916	2.7916	VPA 2mM up vs Untreated Control	0.0674866	0.765217	-1.30682	TSA 0.2uM down vs DMSO Control	0.000335616	0.534264	-1.87173	SAHA 0.5uM down vs DMSO Control	39.0267	11.9802	1.15116	9.24e-08	0.888958	0.912335	1
23682	214374_s_at	8496	PPFIBP1	PTPRF interacting protein, binding protein 1 (liprin beta 1)	NM_003622 /// NM_177444	9.3e-08	9.29e-08	0.435993	-2.29361	VPA 2mM down vs Untreated Control	0.297564	0.910342	-1.09849	TSA 0.2uM down vs DMSO Control	3.23e-06	0.535719	-1.86665	SAHA 0.5uM down vs DMSO Control	38.9918	4.91918	0.473098	9.3e-08	0.888867	0.912264	1
4652	1559174_at	5870	RAB6A	RAB6A, member RAS oncogene family	NM_002869 /// NM_198896	9.32e-08	5.18e-08	0.394827	-2.53276	VPA 2mM down vs Untreated Control	0.00132556	0.693066	-1.44286	TSA 0.2uM down vs DMSO Control	2.22e-05	0.568975	-1.75755	SAHA 0.5uM down vs DMSO Control	38.978	5.63646	0.542273	9.32e-08	0.888832	0.912235	1
20870	211535_s_at	2260	FGFR1	fibroblast growth factor receptor 1	NM_001174063 /// NM_001174064 /// NM_001174065 /// NM_001174066 /// NM_001174067 /// NM	9.38e-08	1.71e-08	0.45622	-2.19193	VPA 2mM down vs Untreated Control	0.0039707	0.7819	-1.27894	TSA 0.2uM down vs DMSO Control	0.00017582	0.699019	-1.43058	SAHA 0.5uM down vs DMSO Control	38.9406	3.39829	0.327257	9.38e-08	0.888734	0.912159	1
48849	239591_at	---	---	---	---	9.49e-08	5.37e-08	0.226748	-4.41018	VPA 2mM down vs Untreated Control	0.054026	0.73207	-1.36599	TSA 0.2uM down vs DMSO Control	0.00157827	0.563147	-1.77574	SAHA 0.5uM down vs DMSO Control	38.8739	14.4089	1.38996	9.49e-08	0.88856	0.912021	1
30815	221523_s_at	58528	RRAGD	Ras-related GTP binding D	NM_021244	9.63e-08	4.48e-08	3.69955	3.69955	VPA 2mM up vs Untreated Control	0.215287	1.18279	1.18279	TSA 0.2uM up vs DMSO Control	0.00515963	1.52863	1.52863	SAHA 0.5uM up vs DMSO Control	38.7912	10.8738	1.05118	9.63e-08	0.888344	0.91185	1
41276	232013_at	375748	C9orf102	chromosome 9 open reading frame 102	NM_001010895	9.65e-08	1.28e-08	0.426014	-2.34734	VPA 2mM down vs Untreated Control	0.075181	0.863069	-1.15866	TSA 0.2uM down vs DMSO Control	0.00079879	0.724526	-1.38021	SAHA 0.5uM down vs DMSO Control	38.7793	3.83064	0.370427	9.65e-08	0.888312	0.911825	1
1646	1554530_at	222008	VSTM2A	V-set and transmembrane domain containing 2A	NM_182546	9.66e-08	9.73e-08	4.12992	4.12992	VPA 2mM up vs Untreated Control	0.0080292	1.57756	1.57756	TSA 0.2uM up vs DMSO Control	0.399506	0.878601	-1.13817	SAHA 0.5uM down vs DMSO Control	38.7676	14.379	1.39088	9.66e-08	0.888282	0.911801	1
40152	230889_at	645321	LOC645321	hypothetical LOC645321	XR_108274 /// XR_108275 /// XR_110161 /// XR_110162 /// XR_111805 /// XR_111806 /// XR_	9.7e-08	3.02e-08	0.242639	-4.12135	VPA 2mM down vs Untreated Control	0.00706385	0.653782	-1.52956	TSA 0.2uM down vs DMSO Control	3.48e-05	0.453299	-2.20605	SAHA 0.5uM down vs DMSO Control	38.745	11.9909	1.16056	9.7e-08	0.888222	0.911754	1
47974	238716_at	619423	FAM85A	family with sequence similarity 85, member A	XR_110590 /// XR_113294	9.85e-08	2.71e-08	0.481437	-2.07711	VPA 2mM down vs Untreated Control	0.0376681	0.852895	-1.17248	TSA 0.2uM down vs DMSO Control	1.91e-05	0.651738	-1.53436	SAHA 0.5uM down vs DMSO Control	38.6598	3.13591	0.304184	9.85e-08	0.887997	0.911577	1
19027	209608_s_at	39	ACAT2	acetyl-CoA acetyltransferase 2	NM_005891	9.99e-08	2.64e-08	0.327114	-3.05704	VPA 2mM down vs Untreated Control	0.169858	0.857655	-1.16597	TSA 0.2uM down vs DMSO Control	0.00863477	0.725084	-1.37915	SAHA 0.5uM down vs DMSO Control	38.5767	7.28373	0.708044	9.99e-08	0.887778	0.911403	1
2433	1555573_at	255352	C10orf93	chromosome 10 open reading frame 93	NM_173572	1e-07	1.5e-07	2.09301	2.09301	VPA 2mM up vs Untreated Control	0.372546	1.07668	1.07668	TSA 0.2uM up vs DMSO Control	1.35e-05	1.66349	1.66349	SAHA 0.5uM up vs DMSO Control	38.5597	4.14772	0.403374	1e-07	0.887733	0.911368	1
10642	201185_at	5654	HTRA1	HtrA serine peptidase 1	NM_002775	1.01e-07	6.3e-07	2.52321	2.52321	VPA 2mM up vs Untreated Control	0.618055	1.05912	1.05912	TSA 0.2uM up vs DMSO Control	0.00177833	0.652081	-1.53355	SAHA 0.5uM down vs DMSO Control	38.5301	8.16487	0.794659	1.01e-07	0.887654	0.911306	1
35221	225956_at	153222	C5orf41	chromosome 5 open reading frame 41	NM_001168393 /// NM_001168394 /// NM_153607	1.01e-07	4.5e-08	0.409016	-2.44489	VPA 2mM down vs Untreated Control	0.012487	0.77754	-1.28611	TSA 0.2uM down vs DMSO Control	0.000133636	0.636842	-1.57025	SAHA 0.5uM down vs DMSO Control	38.5115	5.0438	0.491133	1.01e-07	0.887604	0.911267	1
47327	238069_at	100506090	LOC100506090	hypothetical LOC100506090	XR_110202 /// XR_112909 /// XR_113963	1.02e-07	5.58e-08	0.458928	-2.17899	VPA 2mM down vs Untreated Control	0.38303	0.931846	-1.07314	TSA 0.2uM down vs DMSO Control	1.01e-05	0.600472	-1.66536	SAHA 0.5uM down vs DMSO Control	38.4723	3.95226	0.385238	1.02e-07	0.8875	0.911184	1
45644	236386_at	100506501	LOC100506501	hypothetical LOC100506501	XR_109452 /// XR_111678 /// XR_115076	1.02e-07	4.42e-08	0.303012	-3.3002	VPA 2mM down vs Untreated Control	0.432043	0.908905	-1.10023	TSA 0.2uM down vs DMSO Control	0.00149615	0.632308	-1.58151	SAHA 0.5uM down vs DMSO Control	38.4611	8.96202	0.873808	1.02e-07	0.88747	0.911161	1
2091	1555125_at	94104	GCFC1	GC-rich sequence DNA-binding factor 1	NM_013329 /// NM_016631 /// NR_027873	1.03e-07	1.42e-08	0.360946	-2.77049	VPA 2mM down vs Untreated Control	0.0902708	0.845456	-1.18279	TSA 0.2uM down vs DMSO Control	0.000534888	0.666058	-1.50137	SAHA 0.5uM down vs DMSO Control	38.4136	5.49863	0.536786	1.03e-07	0.887344	0.911061	1
39943	230680_at	139065	SLITRK4	SLIT and NTRK-like family, member 4	NM_001184749 /// NM_001184750 /// NM_173078	1.04e-07	1.51e-07	3.33025	3.33025	VPA 2mM up vs Untreated Control	5.05e-05	2.08252	2.08252	TSA 0.2uM up vs DMSO Control	7.37e-07	2.8895	2.8895	SAHA 0.5uM up vs DMSO Control	38.3662	10.9577	1.07103	1.04e-07	0.887217	0.910961	1
1322	1554079_at	374378	GALNTL4	UDP-N-acetyl-alpha-D-galactosamine:polypeptide N-acetylgalactosaminyltransferase-like 4	NM_198516	1.06e-07	4.29e-08	2.33848	2.33848	VPA 2mM up vs Untreated Control	0.514299	0.945454	-1.05769	TSA 0.2uM down vs DMSO Control	0.153599	1.13452	1.13452	SAHA 0.5uM up vs DMSO Control	38.2323	4.48882	0.440284	1.06e-07	0.886857	0.910677	1
19643	210233_at	3556	IL1RAP	interleukin 1 receptor accessory protein	NM_001167928 /// NM_001167929 /// NM_001167930 /// NM_001167931 /// NM_002182 /// NM_13	1.06e-07	3.75e-08	2.68125	2.68125	VPA 2mM up vs Untreated Control	0.155252	1.15537	1.15537	TSA 0.2uM up vs DMSO Control	3.03e-05	1.76372	1.76372	SAHA 0.5uM up vs DMSO Control	38.2301	5.92816	0.581495	1.06e-07	0.886851	0.910672	1
10668	201211_s_at	1654	DDX3X	DEAD (Asp-Glu-Ala-Asp) box polypeptide 3, X-linked	NM_001193416 /// NM_001193417 /// NM_001356	1.07e-07	4.6e-08	0.380322	-2.62935	VPA 2mM down vs Untreated Control	0.282098	0.898356	-1.11314	TSA 0.2uM down vs DMSO Control	0.000126327	0.611641	-1.63495	SAHA 0.5uM down vs DMSO Control	38.2015	5.87101	0.57632	1.07e-07	0.886774	0.910611	1
49874	240616_at	100507636	LOC100507636	hypothetical LOC100507636	XR_109151 /// XR_111400 /// XR_114710	1.1e-07	4.51e-08	2.41661	2.41661	VPA 2mM up vs Untreated Control	0.0499969	1.20518	1.20518	TSA 0.2uM up vs DMSO Control	0.000434558	1.48121	1.48121	SAHA 0.5uM up vs DMSO Control	38.0364	4.85548	0.478701	1.1e-07	0.886327	0.910258	1
11083	201626_at	3638	INSIG1	insulin induced gene 1	NM_005542 /// NM_198336 /// NM_198337	1.1e-07	3.64e-08	0.216271	-4.62383	VPA 2mM down vs Untreated Control	0.00291104	0.588239	-1.69999	TSA 0.2uM down vs DMSO Control	1.93e-05	0.400128	-2.4992	SAHA 0.5uM down vs DMSO Control	38.0105	14.1427	1.39527	1.1e-07	0.886256	0.910202	1
12738	203282_at	2632	GBE1	glucan (1,4-alpha-), branching enzyme 1	NM_000158	1.1e-07	4.63e-08	0.245129	-4.07949	VPA 2mM down vs Untreated Control	0.00365789	0.61837	-1.61715	TSA 0.2uM down vs DMSO Control	5.13e-06	0.381545	-2.62092	SAHA 0.5uM down vs DMSO Control	38.0081	12.3678	1.22025	1.1e-07	0.88625	0.910197	1
1089	1553734_at	122481	AK7	adenylate kinase 7	NM_152327	1.11e-07	5.46e-08	3.44045	3.44045	VPA 2mM up vs Untreated Control	0.129653	1.22077	1.22077	TSA 0.2uM up vs DMSO Control	0.000417228	1.75189	1.75189	SAHA 0.5uM up vs DMSO Control	37.9903	9.78914	0.96628	1.11e-07	0.886201	0.910159	1
39655	230392_at	---	---	---	---	1.12e-07	2.2e-08	0.316053	-3.16403	VPA 2mM down vs Untreated Control	0.614186	0.945788	-1.05732	TSA 0.2uM down vs DMSO Control	0.00143035	0.6558	-1.52486	SAHA 0.5uM down vs DMSO Control	37.9508	7.40709	0.731911	1.12e-07	0.886093	0.910074	1
16467	207012_at	4325	MMP16	matrix metallopeptidase 16 (membrane-inserted)	NM_005941 /// NM_022564	1.12e-07	1.01e-07	0.297872	-3.35715	VPA 2mM down vs Untreated Control	0.00711914	0.671774	-1.4886	TSA 0.2uM down vs DMSO Control	1.28e-06	0.371757	-2.68993	SAHA 0.5uM down vs DMSO Control	37.9201	10.3094	1.01951	1.12e-07	0.886009	0.910007	1
44727	235469_at	257415 /// 728066	FAM133B /// LOC728066	family with sequence similarity 133, member B /// family with sequence similarity 133,	NM_001040057 /// NM_152789 /// NR_034169	1.14e-07	9.06e-08	0.387217	-2.58253	VPA 2mM down vs Untreated Control	0.146865	0.859076	-1.16404	TSA 0.2uM down vs DMSO Control	0.0748765	0.826916	-1.20931	SAHA 0.5uM down vs DMSO Control	37.808	6.20613	0.615557	1.14e-07	0.885702	0.909765	1
19922	210524_x_at	---	---	---	---	1.17e-07	2.32e-08	6.45762	6.45762	VPA 2mM up vs Untreated Control	0.00938078	1.68916	1.68916	TSA 0.2uM up vs DMSO Control	0.000829343	2.08168	2.08168	SAHA 0.5uM up vs DMSO Control	37.6976	19.4495	1.93476	1.17e-07	0.885397	0.909524	1
3425	1557065_at	56252	YLPM1	YLP motif containing 1	NM_019589	1.17e-07	9.59e-08	0.249528	-4.00757	VPA 2mM down vs Untreated Control	0.0401885	0.720554	-1.38782	TSA 0.2uM down vs DMSO Control	9.57e-06	0.385829	-2.59182	SAHA 0.5uM down vs DMSO Control	37.6747	13.356	1.32941	1.17e-07	0.885334	0.909474	1
42022	232760_at	56154	TEX15	testis expressed 15	NM_031271	1.19e-07	8.14e-07	3.58897	3.58897	VPA 2mM up vs Untreated Control	4.07e-05	2.48238	2.48238	TSA 0.2uM up vs DMSO Control	1.61e-07	4.27725	4.27725	SAHA 0.5uM up vs DMSO Control	37.6095	15.8321	1.5786	1.19e-07	0.885153	0.909332	1
48862	239604_at	---	---	---	---	1.21e-07	5.66e-08	2.89662	2.89662	VPA 2mM up vs Untreated Control	6.34e-05	1.80097	1.80097	TSA 0.2uM up vs DMSO Control	6.54e-06	2.06377	2.06377	SAHA 0.5uM up vs DMSO Control	37.4898	7.19604	0.719801	1.21e-07	0.88482	0.909068	1
17054	207604_s_at	9497	SLC4A7	solute carrier family 4, sodium bicarbonate cotransporter, member 7	NM_003615	1.25e-07	5.57e-08	0.271031	-3.68962	VPA 2mM down vs Untreated Control	0.00597915	0.656362	-1.52355	TSA 0.2uM down vs DMSO Control	1.02e-05	0.425601	-2.34962	SAHA 0.5uM down vs DMSO Control	37.3061	10.7624	1.08184	1.25e-07	0.884305	0.908661	1
25854	216555_at	253143	C22orf30	chromosome 22 open reading frame 30	NM_173566	1.26e-07	3.79e-07	0.412115	-2.42651	VPA 2mM down vs Untreated Control	0.163507	0.858988	-1.16416	TSA 0.2uM down vs DMSO Control	8.59e-07	0.436002	-2.29357	SAHA 0.5uM down vs DMSO Control	37.2899	6.68215	0.67198	1.26e-07	0.884259	0.908626	1
34448	225182_at	757	TMEM50B	transmembrane protein 50B	NM_006134	1.26e-07	3.27e-08	2.30551	2.30551	VPA 2mM up vs Untreated Control	0.243746	1.10312	1.10312	TSA 0.2uM up vs DMSO Control	0.00182965	1.35724	1.35724	SAHA 0.5uM up vs DMSO Control	37.2708	4.06027	0.408524	1.26e-07	0.884205	0.908583	1
19132	209715_at	23468	CBX5	chromobox homolog 5	NM_001127321 /// NM_001127322 /// NM_012117	1.31e-07	9.31e-08	0.372852	-2.68203	VPA 2mM down vs Untreated Control	0.0188204	0.761537	-1.31313	TSA 0.2uM down vs DMSO Control	6.39e-06	0.496758	-2.01305	SAHA 0.5uM down vs DMSO Control	37.0597	6.60564	0.668413	1.31e-07	0.883606	0.90811	1
33173	223888_s_at	51520	LARS	leucyl-tRNA synthetase	NM_020117	1.31e-07	5.27e-08	0.375816	-2.66088	VPA 2mM down vs Untreated Control	0.256551	0.890552	-1.1229	TSA 0.2uM down vs DMSO Control	9.37e-06	0.525921	-1.90143	SAHA 0.5uM down vs DMSO Control	37.0571	5.95862	0.602984	1.31e-07	0.883599	0.908104	1
13776	204320_at	1301	COL11A1	collagen, type XI, alpha 1	NM_001190709 /// NM_001854 /// NM_080629 /// NM_080630	1.32e-07	9.74e-08	2.58979	2.58979	VPA 2mM up vs Untreated Control	4.6e-06	2.00699	2.00699	TSA 0.2uM up vs DMSO Control	1.94e-05	1.84667	1.84667	SAHA 0.5uM up vs DMSO Control	37.0048	6.17952	0.626221	1.32e-07	0.883449	0.907986	1
45217	235959_at	---	---	---	---	1.33e-07	3.41e-08	0.301568	-3.316	VPA 2mM down vs Untreated Control	0.0281996	0.753671	-1.32684	TSA 0.2uM down vs DMSO Control	0.00188179	0.64524	-1.54981	SAHA 0.5uM down vs DMSO Control	36.9894	8.35127	0.846655	1.33e-07	0.883405	0.907952	1
51931	242673_at	---	---	---	---	1.33e-07	6.5e-08	0.460005	-2.17389	VPA 2mM down vs Untreated Control	0.140782	0.88409	-1.13111	TSA 0.2uM down vs DMSO Control	0.744017	0.973992	-1.0267	SAHA 0.5uM down vs DMSO Control	36.9638	3.86309	0.391913	1.33e-07	0.883332	0.907894	1
15081	205625_s_at	793	CALB1	calbindin 1, 28kDa	NM_004929	1.34e-07	4.02e-05	0.39533	-2.52953	VPA 2mM down vs Untreated Control	0.000278254	0.465866	-2.14654	TSA 0.2uM down vs DMSO Control	2.99e-08	0.185344	-5.39536	SAHA 0.5uM down vs DMSO Control	36.9382	16.1656	1.64115	1.34e-07	0.883258	0.907836	1
44438	235180_at	6815	STYX	serine/threonine/tyrosine interacting protein	NM_001130701 /// NM_145251	1.34e-07	6.09e-08	0.363628	-2.75006	VPA 2mM down vs Untreated Control	0.489401	0.929804	-1.0755	TSA 0.2uM down vs DMSO Control	8.46e-05	0.578618	-1.72826	SAHA 0.5uM down vs DMSO Control	36.9156	6.48355	0.658619	1.34e-07	0.883194	0.907785	1
47324	238066_at	116362	RBP7	retinol binding protein 7, cellular	NM_052960	1.35e-07	2.75e-08	3.51845	3.51845	VPA 2mM up vs Untreated Control	0.000154506	1.8273	1.8273	TSA 0.2uM up vs DMSO Control	0.00233649	1.55237	1.55237	SAHA 0.5uM up vs DMSO Control	36.8783	8.88092	0.903063	1.35e-07	0.883087	0.9077	1
33039	223754_at	84281	C2orf88	chromosome 2 open reading frame 88	NM_001042519 /// NM_001042520 /// NM_001042521 /// NM_032321	1.35e-07	3.54e-08	2.48517	2.48517	VPA 2mM up vs Untreated Control	0.732972	0.969646	-1.0313	TSA 0.2uM down vs DMSO Control	0.340354	1.09126	1.09126	SAHA 0.5uM up vs DMSO Control	36.8777	4.82891	0.49104	1.35e-07	0.883085	0.907698	1
51040	241782_at	10529	NEBL	nebulette	NM_001173484 /// NM_006393 /// NM_213569	1.36e-07	4.84e-08	5.76671	5.76671	VPA 2mM up vs Untreated Control	0.0364463	1.49401	1.49401	TSA 0.2uM up vs DMSO Control	0.0140172	1.62563	1.62563	SAHA 0.5uM up vs DMSO Control	36.8724	18.7576	1.90769	1.36e-07	0.883069	0.907686	1
47191	237933_at	---	---	---	---	1.36e-07	2.07e-08	3.95207	3.95207	VPA 2mM up vs Untreated Control	0.0622297	1.29575	1.29575	TSA 0.2uM up vs DMSO Control	0.0475137	1.31992	1.31992	SAHA 0.5uM up vs DMSO Control	36.8449	10.1463	1.03267	1.36e-07	0.88299	0.907624	1
41429	232166_at	57562	KIAA1377	KIAA1377	NM_020802	1.38e-07	2.08e-07	2.01026	2.01026	VPA 2mM up vs Untreated Control	1.07e-05	1.65472	1.65472	TSA 0.2uM up vs DMSO Control	2.32e-06	1.77663	1.77663	SAHA 0.5uM up vs DMSO Control	36.7852	3.72091	0.379322	1.38e-07	0.882818	0.907488	1
3515	1557218_s_at	2187	FANCB	Fanconi anemia, complementation group B	NM_001018113 /// NM_152633	1.38e-07	2.28e-07	0.452613	-2.20939	VPA 2mM down vs Untreated Control	0.647474	1.04246	1.04246	TSA 0.2uM up vs DMSO Control	0.681508	0.963391	-1.038	SAHA 0.5uM down vs DMSO Control	36.7707	4.86257	0.495901	1.38e-07	0.882776	0.907455	1
47924	238666_at	---	---	---	---	1.38e-07	4.05e-08	0.168046	-5.95074	VPA 2mM down vs Untreated Control	0.0080531	0.585157	-1.70894	TSA 0.2uM down vs DMSO Control	0.000241653	0.431893	-2.31539	SAHA 0.5uM down vs DMSO Control	36.7683	18.8612	1.92366	1.38e-07	0.882769	0.907449	1
23061	213752_at	23254	KAZ	kazrin	NM_001017999 /// NM_001018000 /// NM_001018001 /// NM_015209 /// NM_201628	1.39e-07	3.83e-08	2.78115	2.78115	VPA 2mM up vs Untreated Control	0.531362	1.06633	1.06633	TSA 0.2uM up vs DMSO Control	0.849159	0.98079	-1.01959	SAHA 0.5uM down vs DMSO Control	36.7343	6.14601	0.627413	1.39e-07	0.88267	0.907371	1
44554	235296_at	56648	EIF5A2	eukaryotic translation initiation factor 5A2	NM_020390	1.4e-07	4.61e-07	2.08719	2.08719	VPA 2mM up vs Untreated Control	0.214944	1.11991	1.11991	TSA 0.2uM up vs DMSO Control	0.233493	1.11469	1.11469	SAHA 0.5uM up vs DMSO Control	36.6796	4.67174	0.477624	1.4e-07	0.882512	0.907246	1
37109	227846_at	11245	GPR176	G protein-coupled receptor 176	NM_007223	1.41e-07	2.84e-08	4.72918	4.72918	VPA 2mM up vs Untreated Control	0.00963147	1.55491	1.55491	TSA 0.2uM up vs DMSO Control	0.000453269	1.94409	1.94409	SAHA 0.5uM up vs DMSO Control	36.661	13.5281	1.38376	1.41e-07	0.882458	0.907204	1
16640	207186_s_at	2186	BPTF	bromodomain PHD finger transcription factor	NM_004459 /// NM_182641	1.41e-07	9.05e-08	0.47134	-2.12161	VPA 2mM down vs Untreated Control	0.0575698	0.850553	-1.17571	TSA 0.2uM down vs DMSO Control	6.47e-06	0.587605	-1.70182	SAHA 0.5uM down vs DMSO Control	36.6581	3.78177	0.386862	1.41e-07	0.882449	0.907197	1
46169	236911_at	57494	RIMKLB	Ribosomal modification protein rimK-like family member B	NM_020734	1.43e-07	2.29e-08	0.294413	-3.39659	VPA 2mM down vs Untreated Control	0.455355	0.915445	-1.09237	TSA 0.2uM down vs DMSO Control	0.000161362	0.562545	-1.77764	SAHA 0.5uM down vs DMSO Control	36.5854	8.09565	0.829802	1.43e-07	0.882238	0.90703	1
48307	239049_at	---	---	---	---	1.46e-07	1.11e-07	0.376438	-2.65648	VPA 2mM down vs Untreated Control	0.00393523	0.702368	-1.42376	TSA 0.2uM down vs DMSO Control	0.000192647	0.601298	-1.66307	SAHA 0.5uM down vs DMSO Control	36.4609	6.54456	0.673107	1.46e-07	0.881873	0.906742	1
42868	233608_at	---	---	---	---	1.46e-07	4.82e-08	5.87918	5.87918	VPA 2mM up vs Untreated Control	0.000428766	2.2118	2.2118	TSA 0.2uM up vs DMSO Control	1.09e-05	3.12667	3.12667	SAHA 0.5uM up vs DMSO Control	36.456	18.9434	1.94859	1.46e-07	0.881859	0.90673	1
15082	205626_s_at	793	CALB1	calbindin 1, 28kDa	NM_004929	1.49e-07	2.15e-05	0.321271	-3.11264	VPA 2mM down vs Untreated Control	0.0006157	0.446248	-2.24091	TSA 0.2uM down vs DMSO Control	3.75e-08	0.147779	-6.76685	SAHA 0.5uM down vs DMSO Control	36.3588	21.1905	2.18556	1.49e-07	0.881572	0.906504	1
45439	236181_at	389831	LOC389831	Hypothetical gene supported by AL713796	XR_110809	1.5e-07	5.46e-08	0.33071	-3.0238	VPA 2mM down vs Untreated Control	0.649321	0.949624	-1.05305	TSA 0.2uM down vs DMSO Control	0.0717514	0.805865	-1.2409	SAHA 0.5uM down vs DMSO Control	36.3195	7.5053	0.774925	1.5e-07	0.881456	0.906413	1
15479	206023_at	10874	NMU	neuromedin U	NM_006681	1.51e-07	1.11e-07	4.86273	4.86273	VPA 2mM up vs Untreated Control	9.79e-05	2.41741	2.41741	TSA 0.2uM up vs DMSO Control	3.05e-06	3.35746	3.35746	SAHA 0.5uM up vs DMSO Control	36.2866	17.0799	1.76511	1.51e-07	0.881358	0.906336	1
1288	1554029_a_at	9652	TTC37	tetratricopeptide repeat domain 37	NM_014639	1.56e-07	1.43e-08	0.347246	-2.8798	VPA 2mM down vs Untreated Control	0.956661	1.00533	1.00533	TSA 0.2uM up vs DMSO Control	0.00138451	0.6861	-1.45751	SAHA 0.5uM down vs DMSO Control	36.121	5.57544	0.57883	1.56e-07	0.880866	0.905947	1
44813	235555_at	---	---	---	---	1.56e-07	8.51e-08	0.262891	-3.80386	VPA 2mM down vs Untreated Control	0.016697	0.687504	-1.45454	TSA 0.2uM down vs DMSO Control	0.000254378	0.515853	-1.93854	SAHA 0.5uM down vs DMSO Control	36.0929	11.6354	1.2089	1.56e-07	0.880782	0.90588	1
53551	244292_at	---	---	---	---	1.6e-07	7.92e-08	0.367031	-2.72457	VPA 2mM down vs Untreated Control	0.0427752	0.794681	-1.25837	TSA 0.2uM down vs DMSO Control	0.000247268	0.609324	-1.64116	SAHA 0.5uM down vs DMSO Control	35.9756	6.457	0.67306	1.6e-07	0.88043	0.905603	1
48834	239576_at	---	---	---	---	1.61e-07	1.38e-07	0.471233	-2.12209	VPA 2mM down vs Untreated Control	0.00427157	0.760721	-1.31454	TSA 0.2uM down vs DMSO Control	2.33e-06	0.549202	-1.82082	SAHA 0.5uM down vs DMSO Control	35.9514	3.9594	0.412994	1.61e-07	0.880357	0.905545	1
4800	1559449_a_at	9534	ZNF254	Zinc finger protein 254	NM_203282	1.63e-07	4.4e-07	0.455382	-2.19596	VPA 2mM down vs Untreated Control	0.283368	0.901544	-1.10921	TSA 0.2uM down vs DMSO Control	1.45e-06	0.489533	-2.04276	SAHA 0.5uM down vs DMSO Control	35.8657	5.18207	0.54182	1.63e-07	0.880098	0.905341	1
6665	1562544_at	---	---	---	---	1.64e-07	3.03e-07	0.372984	-2.68108	VPA 2mM down vs Untreated Control	0.586018	1.06514	1.06514	TSA 0.2uM up vs DMSO Control	2.94e-05	0.512491	-1.95125	SAHA 0.5uM down vs DMSO Control	35.8365	7.67106	0.802714	1.64e-07	0.88001	0.905271	1
6424	1562110_at	---	---	---	---	1.65e-07	1.84e-07	0.310302	-3.22267	VPA 2mM down vs Untreated Control	0.0113974	0.688686	-1.45204	TSA 0.2uM down vs DMSO Control	6.21e-06	0.415949	-2.40414	SAHA 0.5uM down vs DMSO Control	35.8069	9.98364	1.04557	1.65e-07	0.87992	0.9052	1
11771	202314_at	1595	CYP51A1	cytochrome P450, family 51, subfamily A, polypeptide 1	NM_000786 /// NM_001146152	1.69e-07	3.98e-08	0.470771	-2.12418	VPA 2mM down vs Untreated Control	0.0738952	0.867376	-1.1529	TSA 0.2uM down vs DMSO Control	0.000494429	0.720739	-1.38746	SAHA 0.5uM down vs DMSO Control	35.6675	3.25684	0.342416	1.69e-07	0.879495	0.904865	1
53780	244521_at	128553	TSHZ2	teashirt zinc finger homeobox 2	NM_001193421 /// NM_173485	1.7e-07	4.15e-08	2.88566	2.88566	VPA 2mM up vs Untreated Control	0.00982963	1.36178	1.36178	TSA 0.2uM up vs DMSO Control	0.000439806	1.59713	1.59713	SAHA 0.5uM up vs DMSO Control	35.6445	6.48036	0.681771	1.7e-07	0.879425	0.904809	1
362	1552752_a_at	253559	CADM2	cell adhesion molecule 2	NM_001167674 /// NM_001167675 /// NM_153184	1.71e-07	9.93e-08	2.09548	2.09548	VPA 2mM up vs Untreated Control	0.0212235	1.22213	1.22213	TSA 0.2uM up vs DMSO Control	0.000329446	1.43435	1.43435	SAHA 0.5uM up vs DMSO Control	35.6248	3.60635	0.379617	1.71e-07	0.879365	0.904761	1
38148	228885_at	256691	MAMDC2	MAM domain containing 2	NM_153267	1.71e-07	2.69e-08	11.0719	11.0719	VPA 2mM up vs Untreated Control	0.0421934	1.6644	1.6644	TSA 0.2uM up vs DMSO Control	0.0139975	1.89252	1.89252	SAHA 0.5uM up vs DMSO Control	35.6134	31.2106	3.2864	1.71e-07	0.87933	0.904734	1
2347	1555450_a_at	79612	NAA16	N(alpha)-acetyltransferase 16, NatA auxiliary subunit	NM_001110798 /// NM_018527 /// NM_024561	1.72e-07	7.08e-08	0.42732	-2.34017	VPA 2mM down vs Untreated Control	0.0186599	0.794328	-1.25893	TSA 0.2uM down vs DMSO Control	6.27e-06	0.553541	-1.80655	SAHA 0.5uM down vs DMSO Control	35.6017	4.51889	0.475984	1.72e-07	0.879294	0.904706	1
49	1552299_at	221264	AKD1	adenylate kinase domain containing 1	NM_001145128 /// NM_145025	1.72e-07	1.16e-07	2.30235	2.30235	VPA 2mM up vs Untreated Control	0.000727336	1.4567	1.4567	TSA 0.2uM up vs DMSO Control	1.01e-05	1.7821	1.7821	SAHA 0.5uM up vs DMSO Control	35.5922	4.68678	0.4938	1.72e-07	0.879264	0.904682	1
37578	228315_at	64393	ZMAT3	zinc finger, matrin-type 3	NM_022470 /// NM_152240	1.72e-07	4.22e-08	2.05747	2.05747	VPA 2mM up vs Untreated Control	0.83803	1.01493	1.01493	TSA 0.2uM up vs DMSO Control	0.0148233	1.21656	1.21656	SAHA 0.5uM up vs DMSO Control	35.5777	3.00546	0.316784	1.72e-07	0.87922	0.904647	1
50941	241683_at	25831	HECTD1	HECT domain containing 1	NM_015382	1.72e-07	2.51e-08	0.331265	-3.01873	VPA 2mM down vs Untreated Control	0.0399805	0.789881	-1.26601	TSA 0.2uM down vs DMSO Control	5.44e-05	0.557993	-1.79214	SAHA 0.5uM down vs DMSO Control	35.5715	6.51628	0.686957	1.72e-07	0.879201	0.904632	1
22959	213650_at	100509749	LOC100509749	Golgin subfamily A member 8B-like	XM_003120294	1.77e-07	2.2e-07	0.370397	-2.69981	VPA 2mM down vs Untreated Control	0.0180898	0.744231	-1.34367	TSA 0.2uM down vs DMSO Control	9.83e-06	0.484265	-2.06499	SAHA 0.5uM down vs DMSO Control	35.4408	7.31751	0.774268	1.77e-07	0.878798	0.904314	1
45023	235765_at	7091	TLE4	transducin-like enhancer of split 4 (E(sp1) homolog, Drosophila)	NM_007005	1.77e-07	1.09e-07	0.291023	-3.43616	VPA 2mM down vs Untreated Control	0.148989	0.819304	-1.22055	TSA 0.2uM down vs DMSO Control	4.91e-06	0.404017	-2.47515	SAHA 0.5uM down vs DMSO Control	35.423	10.1233	1.07169	1.77e-07	0.878743	0.904271	1
22658	213348_at	1028	CDKN1C	cyclin-dependent kinase inhibitor 1C (p57, Kip2)	NM_000076 /// NM_001122630 /// NM_001122631	1.8e-07	5.63e-07	0.433873	-2.30482	VPA 2mM down vs Untreated Control	5.93e-05	0.573351	-1.74413	TSA 0.2uM down vs DMSO Control	6.32e-07	0.437231	-2.28712	SAHA 0.5uM down vs DMSO Control	35.3601	5.98947	0.635194	1.8e-07	0.878548	0.904117	1
32568	223282_at	10194	TSHZ1	teashirt zinc finger homeobox 1	NM_005786	1.8e-07	2.48e-07	2.05498	2.05498	VPA 2mM up vs Untreated Control	0.171771	1.12411	1.12411	TSA 0.2uM up vs DMSO Control	1.58e-05	1.66315	1.66315	SAHA 0.5uM up vs DMSO Control	35.3544	3.9123	0.414973	1.8e-07	0.87853	0.904103	1
31955	222667_s_at	55870	ASH1L	ash1 (absent, small, or homeotic)-like (Drosophila)	NM_018489	1.8e-07	5.93e-08	0.457743	-2.18463	VPA 2mM down vs Untreated Control	0.0861747	0.864672	-1.15651	TSA 0.2uM down vs DMSO Control	0.00267413	0.752528	-1.32885	SAHA 0.5uM down vs DMSO Control	35.3453	3.68916	0.391405	1.8e-07	0.878502	0.904081	1
46150	236892_s_at	404266	LOC404266	hypothetical LOC404266	NR_033201 /// NR_033202 /// NR_033203 /// NR_033204 /// NR_033205	1.85e-07	1.62e-06	0.0832406	-12.0134	VPA 2mM down vs Untreated Control	0.00665196	2.79982	2.79982	TSA 0.2uM up vs DMSO Control	0.0826637	1.83759	1.83759	SAHA 0.5uM up vs DMSO Control	35.2108	62.7656	6.68462	1.85e-07	0.878083	0.903749	1
53376	244117_at	---	---	---	---	1.87e-07	5.04e-08	2.23179	2.23179	VPA 2mM up vs Untreated Control	0.00730191	1.28289	1.28289	TSA 0.2uM up vs DMSO Control	2.46e-05	1.6185	1.6185	SAHA 0.5uM up vs DMSO Control	35.1588	3.77799	0.402957	1.87e-07	0.87792	0.903621	1
29617	220324_at	79940	C6orf155	chromosome 6 open reading frame 155	NR_026807	1.9e-07	7.39e-08	7.03592	7.03592	VPA 2mM up vs Untreated Control	0.770527	1.06153	1.06153	TSA 0.2uM up vs DMSO Control	0.0129384	1.76262	1.76262	SAHA 0.5uM up vs DMSO Control	35.0746	23.6008	2.52328	1.9e-07	0.877655	0.903412	1
44646	235388_at	80205	CHD9	chromodomain helicase DNA binding protein 9	NM_025134	1.9e-07	1.19e-07	0.453665	-2.20427	VPA 2mM down vs Untreated Control	0.202922	1.11907	1.11907	TSA 0.2uM up vs DMSO Control	0.366982	0.924413	-1.08177	SAHA 0.5uM down vs DMSO Control	35.0527	4.16661	0.445751	1.9e-07	0.877586	0.903357	1
43162	233903_s_at	26084	ARHGEF26	Rho guanine nucleotide exchange factor (GEF) 26	NM_015595	1.97e-07	5.91e-08	2.234	2.234	VPA 2mM up vs Untreated Control	0.0117372	1.26298	1.26298	TSA 0.2uM up vs DMSO Control	0.000259073	1.47188	1.47188	SAHA 0.5uM up vs DMSO Control	34.8709	3.84849	0.413866	1.97e-07	0.87701	0.902902	1
11741	202284_s_at	1026	CDKN1A	cyclin-dependent kinase inhibitor 1A (p21, Cip1)	NM_000389 /// NM_078467 /// NR_037150 /// NR_037151 /// NR_037152	1.97e-07	6.82e-08	3.31545	3.31545	VPA 2mM up vs Untreated Control	0.932757	0.989524	-1.01059	TSA 0.2uM down vs DMSO Control	0.0099799	1.43591	1.43591	SAHA 0.5uM up vs DMSO Control	34.8678	8.74642	0.94067	1.97e-07	0.877	0.902894	1
19911	210512_s_at	7422	VEGFA	vascular endothelial growth factor A	NM_001025366 /// NM_001025367 /// NM_001025368 /// NM_001025369 /// NM_001025370 /// NM	1.98e-07	7.81e-08	0.180335	-5.54524	VPA 2mM down vs Untreated Control	0.00594959	0.567028	-1.76358	TSA 0.2uM down vs DMSO Control	1.76e-05	0.334495	-2.98958	SAHA 0.5uM down vs DMSO Control	34.8463	18.2254	1.96133	1.98e-07	0.876931	0.902841	1
49700	240442_at	---	---	---	---	1.99e-07	2.98e-07	0.30499	-3.27879	VPA 2mM down vs Untreated Control	0.00363045	0.625444	-1.59886	TSA 0.2uM down vs DMSO Control	2.39e-06	0.366911	-2.72546	SAHA 0.5uM down vs DMSO Control	34.8187	10.7771	1.1607	1.99e-07	0.876843	0.902771	1
44833	235575_at	---	---	---	---	1.99e-07	5.32e-08	0.355865	-2.81006	VPA 2mM down vs Untreated Control	0.0495643	0.801104	-1.24828	TSA 0.2uM down vs DMSO Control	0.000997392	0.655104	-1.52648	SAHA 0.5uM down vs DMSO Control	34.8177	6.2487	0.673008	1.99e-07	0.87684	0.902768	1
47909	238651_at	---	---	---	---	2.01e-07	7.33e-08	0.338297	-2.95598	VPA 2mM down vs Untreated Control	0.0778984	0.809621	-1.23515	TSA 0.2uM down vs DMSO Control	0.00109326	0.637875	-1.5677	SAHA 0.5uM down vs DMSO Control	34.7767	7.21175	0.777648	2.01e-07	0.876709	0.902665	1
10844	201387_s_at	7345	UCHL1	ubiquitin carboxyl-terminal esterase L1 (ubiquitin thiolesterase)	NM_004181	2.05e-07	4.97e-08	2.04434	2.04434	VPA 2mM up vs Untreated Control	0.10154	1.13279	1.13279	TSA 0.2uM up vs DMSO Control	0.0611107	1.15569	1.15569	SAHA 0.5uM up vs DMSO Control	34.6722	2.9494	0.318995	2.05e-07	0.876373	0.9024	1
12574	203116_s_at	2235	FECH	ferrochelatase	NM_000140 /// NM_001012515	2.05e-07	4.04e-08	2.11282	2.11282	VPA 2mM up vs Untreated Control	0.000910294	1.35418	1.35418	TSA 0.2uM up vs DMSO Control	0.0014595	1.33124	1.33124	SAHA 0.5uM up vs DMSO Control	34.669	3.12762	0.338302	2.05e-07	0.876363	0.902392	1
22973	213664_at	6505	SLC1A1	solute carrier family 1 (neuronal/epithelial high affinity glutamate transporter, syste	NM_004170	2.05e-07	3.88e-08	3.24703	3.24703	VPA 2mM up vs Untreated Control	0.00101144	1.59991	1.59991	TSA 0.2uM up vs DMSO Control	0.0114927	1.39453	1.39453	SAHA 0.5uM up vs DMSO Control	34.6671	7.70677	0.833654	2.05e-07	0.876357	0.902387	1
9521	1569905_at	374875	HSD11B1L	hydroxysteroid (11-beta) dehydrogenase 1-like	NM_198533 /// NM_198704 /// NM_198705 /// NM_198706 /// NM_198707 /// NM_198708	2.07e-07	1.39e-07	2.06818	2.06818	VPA 2mM up vs Untreated Control	0.174787	1.11844	1.11844	TSA 0.2uM up vs DMSO Control	0.00161883	1.35183	1.35183	SAHA 0.5uM up vs DMSO Control	34.6127	3.55899	0.385587	2.07e-07	0.876182	0.902249	1
37876	228613_at	9727	RAB11FIP3	RAB11 family interacting protein 3 (class II)	NM_001142272 /// NM_014700	2.07e-07	8.56e-08	0.425834	-2.34833	VPA 2mM down vs Untreated Control	0.0121029	0.775891	-1.28884	TSA 0.2uM down vs DMSO Control	0.00329672	0.733184	-1.36391	SAHA 0.5uM down vs DMSO Control	34.6063	4.55936	0.49406	2.07e-07	0.876161	0.902233	1
30215	220922_s_at	100133171 /// 171490 /// 30014 /// 64663 /// 728695 /// 728712	SPANXA1 /// SPANXA2 /// SPANXB1 /// SPANXB2 /// SPANXC /// SPANXF1	sperm protein associated with the nucleus, X-linked, family member A1 /// SPANX family,	NM_013453 /// NM_022661 /// NM_032461 /// NM_139019 /// NM_145662 /// NM_145664	2.1e-07	6.71e-08	3.83576	3.83576	VPA 2mM up vs Untreated Control	0.330904	1.14815	1.14815	TSA 0.2uM up vs DMSO Control	0.156365	1.22773	1.22773	SAHA 0.5uM up vs DMSO Control	34.5356	10.8701	1.18032	2.1e-07	0.875933	0.902052	1
11151	201694_s_at	1958	EGR1	early growth response 1	NM_001964	2.11e-07	1.17e-07	4.65186	4.65186	VPA 2mM up vs Untreated Control	0.104594	1.32775	1.32775	TSA 0.2uM up vs DMSO Control	0.000772937	1.99214	1.99214	SAHA 0.5uM up vs DMSO Control	34.5282	15.4817	1.68142	2.11e-07	0.875908	0.902033	1
27724	218430_s_at	64864	RFX7	regulatory factor X, 7	NM_022841	2.11e-07	3.72e-07	0.338089	-2.9578	VPA 2mM down vs Untreated Control	0.0934552	0.796939	-1.2548	TSA 0.2uM down vs DMSO Control	2.1e-06	0.3898	-2.56542	SAHA 0.5uM down vs DMSO Control	34.5109	9.22714	1.00263	2.11e-07	0.875852	0.901989	1
44475	235217_at	100216546	LOC100216546	hypothetical LOC100216546	---	2.15e-07	5.61e-08	0.284496	-3.51499	VPA 2mM down vs Untreated Control	0.027564	0.733834	-1.36271	TSA 0.2uM down vs DMSO Control	0.00115169	0.601883	-1.66145	SAHA 0.5uM down vs DMSO Control	34.4307	9.22065	1.00426	2.15e-07	0.875592	0.901783	1
15494	206038_s_at	7182	NR2C2	nuclear receptor subfamily 2, group C, member 2	NM_003298	2.15e-07	9.7e-08	0.346728	-2.8841	VPA 2mM down vs Untreated Control	0.211887	0.864752	-1.1564	TSA 0.2uM down vs DMSO Control	1.16e-05	0.489137	-2.04442	SAHA 0.5uM down vs DMSO Control	34.4145	7.11583	0.775381	2.15e-07	0.875539	0.901741	1
52847	243589_at	100294337 /// 284058	KIAA1267 /// LOC100294337	KIAA1267 /// hypothetical LOC100294337	NM_001193465 /// NM_001193466 /// NM_015443 /// XR_111028	2.16e-07	1.98e-07	0.304516	-3.2839	VPA 2mM down vs Untreated Control	0.166986	0.82526	-1.21174	TSA 0.2uM down vs DMSO Control	0.00744987	0.664472	-1.50495	SAHA 0.5uM down vs DMSO Control	34.3876	10.0121	1.09183	2.16e-07	0.875451	0.901672	1
29558	220265_at	57720	GPR107	G protein-coupled receptor 107	NM_001136557 /// NM_001136558 /// NM_020960	2.18e-07	7.52e-08	3.08775	3.08775	VPA 2mM up vs Untreated Control	0.018484	1.35976	1.35976	TSA 0.2uM up vs DMSO Control	0.00143468	1.57318	1.57318	SAHA 0.5uM up vs DMSO Control	34.3466	7.7377	0.844811	2.18e-07	0.875317	0.901566	1
53717	244458_at	---	---	---	---	2.18e-07	1.25e-07	0.454667	-2.19941	VPA 2mM down vs Untreated Control	0.0276809	0.813692	-1.22897	TSA 0.2uM down vs DMSO Control	0.000241132	0.66725	-1.49869	SAHA 0.5uM down vs DMSO Control	34.3371	4.08854	0.446515	2.18e-07	0.875286	0.901541	1
46416	237158_s_at	10198	MPHOSPH9	M-phase phosphoprotein 9	NM_022782	2.2e-07	6e-08	0.475098	-2.10483	VPA 2mM down vs Untreated Control	0.699587	0.970751	-1.03013	TSA 0.2uM down vs DMSO Control	0.85389	1.01424	1.01424	SAHA 0.5uM up vs DMSO Control	34.3104	3.25367	0.355614	2.2e-07	0.875198	0.901473	1
27999	218706_s_at	65983	GRAMD3	GRAM domain containing 3	NM_001146319 /// NM_001146320 /// NM_001146321 /// NM_001146322 /// NM_023927	2.2e-07	6.05e-08	3.33557	3.33557	VPA 2mM up vs Untreated Control	0.229033	1.16565	1.16565	TSA 0.2uM up vs DMSO Control	0.00246374	1.55867	1.55867	SAHA 0.5uM up vs DMSO Control	34.3008	8.53334	0.932922	2.2e-07	0.875167	0.901448	1
46312	237054_at	59084	ENPP5	ectonucleotide pyrophosphatase/phosphodiesterase 5 (putative)	NM_021572	2.22e-07	1.72e-07	2.28557	2.28557	VPA 2mM up vs Untreated Control	0.00429299	1.3572	1.3572	TSA 0.2uM up vs DMSO Control	2.57e-06	1.9431	1.9431	SAHA 0.5uM up vs DMSO Control	34.2544	4.71171	0.515814	2.22e-07	0.875014	0.901327	1
40498	231235_at	4820	NKTR	natural killer-tumor recognition sequence	NM_005385	2.24e-07	2.78e-07	0.263954	-3.78854	VPA 2mM down vs Untreated Control	0.014903	0.658205	-1.51928	TSA 0.2uM down vs DMSO Control	1.67e-05	0.388874	-2.57153	SAHA 0.5uM down vs DMSO Control	34.2087	13.1806	1.44488	2.24e-07	0.874864	0.901208	1
49399	240141_at	---	---	---	---	2.26e-07	1.65e-07	0.241	-4.14937	VPA 2mM down vs Untreated Control	0.0359119	0.698074	-1.43251	TSA 0.2uM down vs DMSO Control	0.000181764	0.463577	-2.15714	SAHA 0.5uM down vs DMSO Control	34.1658	13.8393	1.51898	2.26e-07	0.874722	0.901097	1
43236	233977_at	80000	GREB1L	growth regulation by estrogen in breast cancer-like	NM_001142966	2.28e-07	2.6e-07	0.342199	-2.92228	VPA 2mM down vs Untreated Control	0.659085	1.05636	1.05636	TSA 0.2uM up vs DMSO Control	0.000642603	0.592884	-1.68667	SAHA 0.5uM down vs DMSO Control	34.1207	8.42993	0.926482	2.28e-07	0.874573	0.900979	1
31727	222439_s_at	9967	THRAP3	thyroid hormone receptor associated protein 3	NM_005119	2.28e-07	1.77e-07	0.433137	-2.30874	VPA 2mM down vs Untreated Control	0.36687	0.917752	-1.08962	TSA 0.2uM down vs DMSO Control	8.18e-06	0.543096	-1.8413	SAHA 0.5uM down vs DMSO Control	34.1119	4.83293	0.531295	2.28e-07	0.874544	0.900956	1
12192	202735_at	10682	EBP	emopamil binding protein (sterol isomerase)	NM_006579	2.29e-07	4.38e-08	0.460739	-2.17043	VPA 2mM down vs Untreated Control	0.0132075	0.80612	-1.24051	TSA 0.2uM down vs DMSO Control	0.000277239	0.696562	-1.43562	SAHA 0.5uM down vs DMSO Control	34.0994	3.34157	0.367482	2.29e-07	0.874503	0.900923	1
29653	220360_at	79725	THAP9	THAP domain containing 9	NM_024672	2.31e-07	7.67e-08	0.498123	-2.00754	VPA 2mM down vs Untreated Control	0.0578241	0.862513	-1.1594	TSA 0.2uM down vs DMSO Control	0.0920398	0.878453	-1.13837	SAHA 0.5uM down vs DMSO Control	34.0614	2.94057	0.323742	2.31e-07	0.874377	0.900824	1
52930	243672_at	27164	SALL3	Sal-like 3 (Drosophila)	NM_171999	2.33e-07	5.78e-08	0.110698	-9.03358	VPA 2mM down vs Untreated Control	0.00279115	0.451798	-2.21338	TSA 0.2uM down vs DMSO Control	4.86e-05	0.286193	-3.49415	SAHA 0.5uM down vs DMSO Control	34.0008	28.0383	3.09239	2.33e-07	0.874175	0.900664	1
32979	223694_at	81786	TRIM7	tripartite motif-containing 7	NM_033342 /// NM_203293 /// NM_203294 /// NM_203295 /// NM_203296 /// NM_203297	2.35e-07	4.64e-08	2.96859	2.96859	VPA 2mM up vs Untreated Control	0.131582	1.18836	1.18836	TSA 0.2uM up vs DMSO Control	0.00193995	1.50008	1.50008	SAHA 0.5uM up vs DMSO Control	33.9659	6.62162	0.731058	2.35e-07	0.874059	0.900573	1
37206	227943_at	---	---	---	---	2.36e-07	6.08e-08	0.366808	-2.72623	VPA 2mM down vs Untreated Control	0.000509465	0.638467	-1.56625	TSA 0.2uM down vs DMSO Control	7.3e-05	0.576803	-1.73369	SAHA 0.5uM down vs DMSO Control	33.9447	5.85814	0.64717	2.36e-07	0.873988	0.900517	1
38046	228783_at	11149	BVES	blood vessel epicardial substance	NM_007073 /// NM_147147	2.36e-07	2.94e-07	2.10818	2.10818	VPA 2mM up vs Untreated Control	3.86e-05	1.63497	1.63497	TSA 0.2uM up vs DMSO Control	8.88e-05	1.57388	1.57388	SAHA 0.5uM up vs DMSO Control	33.9425	4.13623	0.456975	2.36e-07	0.87398	0.900511	1
38653	229390_at	441168	FAM26F	family with sequence similarity 26, member F	NM_001010919	2.37e-07	2.94e-08	0.32354	-3.09081	VPA 2mM down vs Untreated Control	0.232789	0.873899	-1.1443	TSA 0.2uM down vs DMSO Control	0.00978913	0.72574	-1.3779	SAHA 0.5uM down vs DMSO Control	33.91	6.63492	0.733735	2.37e-07	0.873872	0.900425	1
32862	223577_x_at	378938	MALAT1	metastasis associated lung adenocarcinoma transcript 1 (non-protein coding)	NR_002819	2.38e-07	8.64e-08	0.398079	-2.51206	VPA 2mM down vs Untreated Control	0.00903135	0.749897	-1.33352	TSA 0.2uM down vs DMSO Control	0.0002787	0.636074	-1.57214	SAHA 0.5uM down vs DMSO Control	33.909	5.20809	0.575964	2.38e-07	0.873868	0.900422	1
36634	227370_at	165215	FAM171B	family with sequence similarity 171, member B	NM_177454	2.43e-07	8.14e-08	2.19382	2.19382	VPA 2mM up vs Untreated Control	0.00863595	1.27913	1.27913	TSA 0.2uM up vs DMSO Control	0.00023369	1.47917	1.47917	SAHA 0.5uM up vs DMSO Control	33.785	3.74127	0.415265	2.43e-07	0.873452	0.900093	1
19833	210426_x_at	6095	RORA	RAR-related orphan receptor A	NM_002943 /// NM_134260 /// NM_134261 /// NM_134262	2.45e-07	2.52e-07	0.208598	-4.79392	VPA 2mM down vs Untreated Control	0.181215	0.779537	-1.28281	TSA 0.2uM down vs DMSO Control	3.71e-06	0.28401	-3.521	SAHA 0.5uM down vs DMSO Control	33.7544	17.7318	1.96994	2.45e-07	0.873348	0.900012	1
15997	206542_s_at	6595	SMARCA2	SWI/SNF related, matrix associated, actin dependent regulator of chromatin, subfamily a	NM_003070 /// NM_139045	2.45e-07	4.54e-08	2.76494	2.76494	VPA 2mM up vs Untreated Control	0.00891172	1.35424	1.35424	TSA 0.2uM up vs DMSO Control	0.000130496	1.67357	1.67357	SAHA 0.5uM up vs DMSO Control	33.754	5.72965	0.636553	2.45e-07	0.873347	0.900011	1
49246	239988_at	---	---	---	---	2.46e-07	6.99e-08	3.76918	3.76918	VPA 2mM up vs Untreated Control	0.000461728	1.83419	1.83419	TSA 0.2uM up vs DMSO Control	5.54e-05	2.12908	2.12908	SAHA 0.5uM up vs DMSO Control	33.7341	10.4074	1.15692	2.46e-07	0.87328	0.899958	1
18354	208930_s_at	3609	ILF3	interleukin enhancer binding factor 3, 90kDa	NM_001137673 /// NM_004516 /// NM_012218 /// NM_017620 /// NM_153464	2.46e-07	1.84e-07	0.456352	-2.19129	VPA 2mM down vs Untreated Control	0.0223216	0.8018	-1.24719	TSA 0.2uM down vs DMSO Control	3.21e-06	0.536844	-1.86274	SAHA 0.5uM down vs DMSO Control	33.7323	4.2241	0.469591	2.46e-07	0.873273	0.899953	1
47711	238453_at	143282	FGFBP3	fibroblast growth factor binding protein 3	NM_152429	2.48e-07	8.14e-08	0.168993	-5.91742	VPA 2mM down vs Untreated Control	0.00187333	0.499181	-2.00328	TSA 0.2uM down vs DMSO Control	1.72e-05	0.318939	-3.1354	SAHA 0.5uM down vs DMSO Control	33.6826	19.1013	2.12661	2.48e-07	0.873105	0.89982	1
18649	209226_s_at	3842	TNPO1	transportin 1	NM_002270 /// NM_153188	2.49e-07	6.58e-08	0.485415	-2.06009	VPA 2mM down vs Untreated Control	0.0123526	0.810757	-1.23342	TSA 0.2uM down vs DMSO Control	0.00201436	0.75939	-1.31685	SAHA 0.5uM down vs DMSO Control	33.6644	3.05329	0.340117	2.49e-07	0.873043	0.899771	1
46835	237577_at	57092	PCNP	PEST proteolytic signal containing nuclear protein	NM_020357	2.5e-07	9.52e-08	0.333844	-2.99541	VPA 2mM down vs Untreated Control	0.225632	0.864463	-1.15679	TSA 0.2uM down vs DMSO Control	2.55e-05	0.502301	-1.99084	SAHA 0.5uM down vs DMSO Control	33.6582	7.4449	0.829466	2.5e-07	0.873023	0.899755	1
29277	219984_s_at	57110	HRASLS	HRAS-like suppressor	NM_020386	2.51e-07	2.49e-07	2.36122	2.36122	VPA 2mM up vs Untreated Control	6.55e-05	1.70113	1.70113	TSA 0.2uM up vs DMSO Control	3.06e-06	2.01495	2.01495	SAHA 0.5uM up vs DMSO Control	33.6323	5.29802	0.590728	2.51e-07	0.872935	0.899685	1
15064	205608_s_at	284	ANGPT1	angiopoietin 1	NM_001146	2.53e-07	1.33e-07	0.363633	-2.75003	VPA 2mM down vs Untreated Control	0.0235431	1.31631	1.31631	TSA 0.2uM up vs DMSO Control	0.00155953	0.656835	-1.52245	SAHA 0.5uM down vs DMSO Control	33.5863	6.65015	0.742507	2.53e-07	0.872778	0.899561	1
11084	201627_s_at	3638	INSIG1	insulin induced gene 1	NM_005542 /// NM_198336 /// NM_198337	2.53e-07	5.55e-08	0.253388	-3.94651	VPA 2mM down vs Untreated Control	0.00852194	0.657933	-1.51991	TSA 0.2uM down vs DMSO Control	4.33e-05	0.455374	-2.196	SAHA 0.5uM down vs DMSO Control	33.5814	10.7079	1.19574	2.53e-07	0.872761	0.899548	1
36365	227101_at	168850	ZNF800	zinc finger protein 800	NM_176814	2.54e-07	8.22e-08	0.325836	-3.06903	VPA 2mM down vs Untreated Control	0.0624052	0.79097	-1.26427	TSA 0.2uM down vs DMSO Control	2.95e-05	0.503373	-1.9866	SAHA 0.5uM down vs DMSO Control	33.5786	7.58611	0.847205	2.54e-07	0.872752	0.899541	1
45752	236494_x_at	---	---	---	---	2.55e-07	2.91e-07	0.49049	-2.03878	VPA 2mM down vs Untreated Control	0.113634	0.871811	-1.14704	TSA 0.2uM down vs DMSO Control	0.0231569	0.813454	-1.22933	SAHA 0.5uM down vs DMSO Control	33.5591	3.72535	0.416282	2.55e-07	0.872685	0.899488	1
19241	209826_at	9374	PPT2	palmitoyl-protein thioesterase 2	NM_005155 /// NM_138717	2.6e-07	7.18e-08	0.456525	-2.19046	VPA 2mM down vs Untreated Control	0.164475	0.88886	-1.12504	TSA 0.2uM down vs DMSO Control	0.0108963	0.791273	-1.26379	SAHA 0.5uM down vs DMSO Control	33.4572	3.61956	0.405692	2.6e-07	0.872337	0.899213	1
39128	229865_at	64778	FNDC3B	fibronectin type III domain containing 3B	NM_001135095 /// NM_022763	2.62e-07	2.18e-07	2.52419	2.52419	VPA 2mM up vs Untreated Control	0.012167	1.34397	1.34397	TSA 0.2uM up vs DMSO Control	1.38e-05	1.92583	1.92583	SAHA 0.5uM up vs DMSO Control	33.4161	5.98691	0.671859	2.62e-07	0.872195	0.899102	1
4264	1558523_at	79632	FAM184A	family with sequence similarity 184, member A	NM_001100411 /// NM_024581	2.64e-07	1.74e-07	2.10982	2.10982	VPA 2mM up vs Untreated Control	6.58e-05	1.56636	1.56636	TSA 0.2uM up vs DMSO Control	6.92e-06	1.73662	1.73662	SAHA 0.5uM up vs DMSO Control	33.3773	3.7543	0.421803	2.64e-07	0.872062	0.898996	1
25402	216101_at	---	---	---	---	2.64e-07	7.74e-08	0.278568	-3.58979	VPA 2mM down vs Untreated Control	0.0717565	0.774114	-1.2918	TSA 0.2uM down vs DMSO Control	0.000990107	0.583404	-1.71408	SAHA 0.5uM down vs DMSO Control	33.3734	9.7049	1.09049	2.64e-07	0.872048	0.898985	1
11525	202068_s_at	3949	LDLR	low density lipoprotein receptor	NM_000527 /// NM_001195798 /// NM_001195799 /// NM_001195800 /// NM_001195802 /// NM_00	2.65e-07	5.16e-08	0.217769	-4.59202	VPA 2mM down vs Untreated Control	0.0473439	0.718846	-1.39112	TSA 0.2uM down vs DMSO Control	0.000525044	0.511111	-1.95652	SAHA 0.5uM down vs DMSO Control	33.352	12.9676	1.45803	2.65e-07	0.871975	0.898927	1
47693	238435_at	100506661	LOC100506661	hypothetical LOC100506661	XR_110931	2.67e-07	9.45e-08	0.374662	-2.66907	VPA 2mM down vs Untreated Control	0.692977	0.959358	-1.04236	TSA 0.2uM down vs DMSO Control	9.08e-05	0.579683	-1.72508	SAHA 0.5uM down vs DMSO Control	33.324	5.89547	0.663426	2.67e-07	0.871878	0.898851	1
39727	230464_at	53637	S1PR5	sphingosine-1-phosphate receptor 5	NM_001166215 /// NM_030760	2.7e-07	3.1e-08	2.30967	2.30967	VPA 2mM up vs Untreated Control	0.111518	1.14627	1.14627	TSA 0.2uM up vs DMSO Control	0.0179528	1.23921	1.23921	SAHA 0.5uM up vs DMSO Control	33.2659	3.61027	0.406979	2.7e-07	0.871677	0.898692	1
28245	218952_at	27344	PCSK1N	proprotein convertase subtilisin/kexin type 1 inhibitor	NM_013271	2.72e-07	2.38e-07	2.29347	2.29347	VPA 2mM up vs Untreated Control	0.793947	1.02521	1.02521	TSA 0.2uM up vs DMSO Control	0.261029	1.11559	1.11559	SAHA 0.5uM up vs DMSO Control	33.2193	4.85129	0.547644	2.72e-07	0.871515	0.898564	1
40223	230960_at	9543	IGDCC3	immunoglobulin superfamily, DCC subclass, member 3	NM_004884	2.74e-07	3.97e-08	0.267533	-3.73785	VPA 2mM down vs Untreated Control	0.172053	0.830408	-1.20423	TSA 0.2uM down vs DMSO Control	0.0108459	0.686149	-1.45741	SAHA 0.5uM down vs DMSO Control	33.1879	9.27924	1.04849	2.74e-07	0.871406	0.898478	1
37692	228429_x_at	64147	KIF9	kinesin family member 9	NM_001134878 /// NM_022342 /// NM_182902	2.75e-07	8.55e-08	2.22588	2.22588	VPA 2mM up vs Untreated Control	0.252609	1.10427	1.10427	TSA 0.2uM up vs DMSO Control	0.00101951	1.40316	1.40316	SAHA 0.5uM up vs DMSO Control	33.1678	3.83808	0.433938	2.75e-07	0.871336	0.898423	1
18073	208647_at	2222	FDFT1	farnesyl-diphosphate farnesyltransferase 1	NM_004462	2.77e-07	6.21e-08	0.385219	-2.59593	VPA 2mM down vs Untreated Control	0.120943	0.852608	-1.17287	TSA 0.2uM down vs DMSO Control	0.00159687	0.688866	-1.45166	SAHA 0.5uM down vs DMSO Control	33.1368	5.18997	0.587335	2.77e-07	0.871228	0.898338	1
44557	235299_at	84102	SLC41A2	solute carrier family 41, member 2	NM_032148	2.79e-07	2.07e-07	2.51765	2.51765	VPA 2mM up vs Untreated Control	0.274114	0.889634	-1.12406	TSA 0.2uM down vs DMSO Control	0.745551	1.03464	1.03464	SAHA 0.5uM up vs DMSO Control	33.0905	5.8476	0.662682	2.79e-07	0.871066	0.89821	1
43747	234489_at	---	---	---	---	2.82e-07	8.02e-07	0.463533	-2.15734	VPA 2mM down vs Untreated Control	0.00595649	0.736501	-1.35777	TSA 0.2uM down vs DMSO Control	3.24e-06	0.504093	-1.98376	SAHA 0.5uM down vs DMSO Control	33.0424	5.02401	0.570178	2.82e-07	0.870897	0.898077	1
22305	212993_at	138151	NACC2	NACC family member 2, BEN and BTB (POZ) domain containing	NM_144653	2.82e-07	2.66e-07	2.34356	2.34356	VPA 2mM up vs Untreated Control	0.682304	1.04128	1.04128	TSA 0.2uM up vs DMSO Control	0.0729881	1.20548	1.20548	SAHA 0.5uM up vs DMSO Control	33.0392	5.16768	0.58654	2.82e-07	0.870886	0.898068	1
18765	209343_at	80303	EFHD1	EF-hand domain family, member D1	NM_025202 /// NR_027663	2.83e-07	5.94e-08	5.61401	5.61401	VPA 2mM up vs Untreated Control	0.000765402	2.08554	2.08554	TSA 0.2uM up vs DMSO Control	0.0166005	1.60196	1.60196	SAHA 0.5uM up vs DMSO Control	33.0368	16.8092	1.90801	2.83e-07	0.870878	0.898061	1
19690	210281_s_at	7750	ZMYM2	zinc finger, MYM-type 2	NM_001190964 /// NM_001190965 /// NM_003453 /// NM_197968	2.84e-07	5.43e-07	0.450891	-2.21783	VPA 2mM down vs Untreated Control	0.0608105	0.823281	-1.21465	TSA 0.2uM down vs DMSO Control	0.00367389	0.719182	-1.39047	SAHA 0.5uM down vs DMSO Control	33.0036	5.05716	0.574615	2.84e-07	0.870761	0.897969	1
51666	242408_at	6815	STYX	serine/threonine/tyrosine interacting protein	NM_001130701 /// NM_145251	2.87e-07	9.41e-07	0.332499	-3.00753	VPA 2mM down vs Untreated Control	0.401278	0.887131	-1.12723	TSA 0.2uM down vs DMSO Control	3.04e-06	0.368204	-2.71588	SAHA 0.5uM down vs DMSO Control	32.9572	10.5479	1.20018	2.87e-07	0.870598	0.89784	1
51602	242344_at	2561	GABRB2	gamma-aminobutyric acid (GABA) A receptor, beta 2	NM_000813 /// NM_021911	2.91e-07	1.18e-06	3.46532	3.46532	VPA 2mM up vs Untreated Control	1.8e-06	3.31982	3.31982	TSA 0.2uM up vs DMSO Control	6.5e-06	2.9332	2.9332	SAHA 0.5uM up vs DMSO Control	32.8929	13.9095	1.58578	2.91e-07	0.87037	0.897661	1
33597	224321_at	23671	TMEFF2	transmembrane protein with EGF-like and two follistatin-like domains 2	NM_016192	2.91e-07	9.09e-08	0.298432	-3.35085	VPA 2mM down vs Untreated Control	0.0406207	0.753064	-1.32791	TSA 0.2uM down vs DMSO Control	4.55e-05	0.488603	-2.04665	SAHA 0.5uM down vs DMSO Control	32.8891	8.77452	1.00047	2.91e-07	0.870357	0.89765	1
44612	235354_s_at	51319	RSRC1	arginine/serine-rich coiled-coil 1	NM_016625	2.92e-07	1.78e-07	2.28344	2.28344	VPA 2mM up vs Untreated Control	0.190196	1.13307	1.13307	TSA 0.2uM up vs DMSO Control	6.19e-05	1.64886	1.64886	SAHA 0.5uM up vs DMSO Control	32.8772	4.53838	0.517652	2.92e-07	0.870315	0.897617	1
37861	228598_at	57628	DPP10	dipeptidyl-peptidase 10 (non-functional)	NM_001004360 /// NM_001178034 /// NM_001178036 /// NM_001178037 /// NM_020868	2.93e-07	1.6e-07	2.9905	2.9905	VPA 2mM up vs Untreated Control	0.00398393	1.50216	1.50216	TSA 0.2uM up vs DMSO Control	0.515702	1.08301	1.08301	SAHA 0.5uM up vs DMSO Control	32.8635	7.85242	0.896027	2.93e-07	0.870266	0.897579	1
20326	210950_s_at	2222	FDFT1	farnesyl-diphosphate farnesyltransferase 1	NM_004462	2.94e-07	7.19e-08	0.359357	-2.78275	VPA 2mM down vs Untreated Control	0.332461	0.899975	-1.11114	TSA 0.2uM down vs DMSO Control	0.012958	0.743327	-1.3453	SAHA 0.5uM down vs DMSO Control	32.8371	6.05438	0.691412	2.94e-07	0.870173	0.897505	1
45029	235771_at	---	---	---	---	2.97e-07	2.22e-07	3.29643	3.29643	VPA 2mM up vs Untreated Control	0.322223	0.87196	-1.14684	TSA 0.2uM down vs DMSO Control	0.0186796	1.42321	1.42321	SAHA 0.5uM up vs DMSO Control	32.7855	9.77968	1.1186	2.97e-07	0.86999	0.89736	1
36625	227361_at	9953	HS3ST3B1	heparan sulfate (glucosamine) 3-O-sulfotransferase 3B1	NM_006041	2.99e-07	5.11e-08	0.31877	-3.13706	VPA 2mM down vs Untreated Control	0.609795	0.942053	-1.06151	TSA 0.2uM down vs DMSO Control	0.807429	1.02882	1.02882	SAHA 0.5uM up vs DMSO Control	32.7517	7.15178	0.818864	2.99e-07	0.869869	0.897265	1
44874	235616_at	128553	TSHZ2	teashirt zinc finger homeobox 2	NM_001193421 /// NM_173485	3.01e-07	8.98e-08	2.69312	2.69312	VPA 2mM up vs Untreated Control	0.0140202	1.33378	1.33378	TSA 0.2uM up vs DMSO Control	0.000437723	1.59124	1.59124	SAHA 0.5uM up vs DMSO Control	32.7174	5.84836	0.670327	3.01e-07	0.869747	0.897168	1
42896	233636_at	407975	MIR17HG	MIR17 host gene (non-protein coding)	NR_027349 /// NR_027350	3.01e-07	4.28e-07	0.258496	-3.86853	VPA 2mM down vs Untreated Control	0.822833	0.964232	-1.03709	TSA 0.2uM down vs DMSO Control	0.00650743	0.603681	-1.6565	SAHA 0.5uM down vs DMSO Control	32.7164	13.9198	1.59551	3.01e-07	0.869743	0.897166	1
41366	232103_at	10380	BPNT1	3'(2'), 5'-bisphosphate nucleotidase 1	NM_006085	3.01e-07	1.5e-07	2.05172	2.05172	VPA 2mM up vs Untreated Control	0.0083711	1.26776	1.26776	TSA 0.2uM up vs DMSO Control	1.56e-05	1.63023	1.63023	SAHA 0.5uM up vs DMSO Control	32.7162	3.33093	0.381798	3.01e-07	0.869742	0.897165	1
24737	215434_x_at	100132406 /// 100288142 /// 55672	LOC100288142 /// NBPF1 /// NBPF10	neuroblastoma breakpoint family member /// neuroblastoma breakpoint family, member 1 //	NM_001039703 /// NM_017940 /// XR_110792	3.02e-07	4.61e-08	0.278379	-3.59222	VPA 2mM down vs Untreated Control	0.00641342	0.668832	-1.49514	TSA 0.2uM down vs DMSO Control	0.000756636	0.585564	-1.70775	SAHA 0.5uM down vs DMSO Control	32.7109	8.79945	1.00877	3.02e-07	0.869723	0.89715	1
31914	222626_at	64062	RBM26	RNA binding motif protein 26	NM_022118	3.03e-07	1.51e-07	0.473156	-2.11347	VPA 2mM down vs Untreated Control	0.0668144	0.851294	-1.17468	TSA 0.2uM down vs DMSO Control	8.02e-06	0.5827	-1.71615	SAHA 0.5uM down vs DMSO Control	32.6859	3.61204	0.414404	3.03e-07	0.869634	0.897079	1
52756	243498_at	---	---	---	---	3.07e-07	1.06e-07	0.417058	-2.39775	VPA 2mM down vs Untreated Control	0.93493	1.00772	1.00772	TSA 0.2uM up vs DMSO Control	0.0113116	0.765387	-1.30653	SAHA 0.5uM down vs DMSO Control	32.6337	4.66395	0.535944	3.07e-07	0.869447	0.896932	1
16486	207031_at	579	NKX3-2	NK3 homeobox 2	NM_001189	3.07e-07	4.29e-08	2.83328	2.83328	VPA 2mM up vs Untreated Control	0.018254	1.31339	1.31339	TSA 0.2uM up vs DMSO Control	0.00110862	1.51288	1.51288	SAHA 0.5uM up vs DMSO Control	32.6291	5.75696	0.661636	3.07e-07	0.869431	0.896919	1
51212	241954_at	2222	FDFT1	Farnesyl-diphosphate farnesyltransferase 1	NM_004462	3.08e-07	9.61e-08	0.224245	-4.45941	VPA 2mM down vs Untreated Control	0.0101506	0.630037	-1.58721	TSA 0.2uM down vs DMSO Control	0.000547187	0.503043	-1.9879	SAHA 0.5uM down vs DMSO Control	32.6104	13.4131	1.54243	3.08e-07	0.869363	0.896866	1
51506	242248_at	5257	PHKB	phosphorylase kinase, beta	NM_000293 /// NM_001031835	3.1e-07	1.74e-07	0.309804	-3.22784	VPA 2mM down vs Untreated Control	0.312359	0.873861	-1.14435	TSA 0.2uM down vs DMSO Control	7.39e-05	0.498445	-2.00624	SAHA 0.5uM down vs DMSO Control	32.5771	9.02246	1.03859	3.1e-07	0.869244	0.896771	1
13871	204415_at	2537	IFI6	interferon, alpha-inducible protein 6	NM_002038 /// NM_022872 /// NM_022873	3.1e-07	1.07e-07	2.76137	2.76137	VPA 2mM up vs Untreated Control	0.156797	1.17407	1.17407	TSA 0.2uM up vs DMSO Control	0.000613632	1.59123	1.59123	SAHA 0.5uM up vs DMSO Control	32.5727	6.28653	0.723749	3.1e-07	0.869228	0.896759	1
12546	203088_at	10516	FBLN5	fibulin 5	NM_006329	3.14e-07	1.32e-07	4.61747	4.61747	VPA 2mM up vs Untreated Control	0.248232	1.219	1.219	TSA 0.2uM up vs DMSO Control	0.547332	1.10682	1.10682	SAHA 0.5uM up vs DMSO Control	32.512	14.7093	1.6966	3.14e-07	0.869009	0.896586	1
29198	219905_at	114625	ERMAP	erythroblast membrane-associated protein (Scianna blood group)	NM_001017922 /// NM_018538	3.14e-07	1.03e-07	0.394249	-2.53646	VPA 2mM down vs Untreated Control	0.00125804	0.677409	-1.47621	TSA 0.2uM down vs DMSO Control	2.89e-05	0.559417	-1.78757	SAHA 0.5uM down vs DMSO Control	32.5111	5.23702	0.604066	3.14e-07	0.869006	0.896583	1
22671	213361_at	23424	TDRD7	tudor domain containing 7	NM_014290	3.15e-07	1.86e-07	2.44866	2.44866	VPA 2mM up vs Untreated Control	0.000155657	1.64255	1.64255	TSA 0.2uM up vs DMSO Control	4.87e-05	1.74522	1.74522	SAHA 0.5uM up vs DMSO Control	32.5029	5.31226	0.612898	3.15e-07	0.868976	0.89656	1
39288	230025_at	125111	GJD3	gap junction protein, delta 3, 31.9kDa	NM_152219	3.17e-07	9.36e-08	2.0181	2.0181	VPA 2mM up vs Untreated Control	0.0539452	1.16655	1.16655	TSA 0.2uM up vs DMSO Control	0.0242663	1.20267	1.20267	SAHA 0.5uM up vs DMSO Control	32.464	2.93371	0.338881	3.17e-07	0.868835	0.896449	1
16422	206967_at	904	CCNT1	cyclin T1	NM_001240	3.22e-07	4.55e-07	0.440573	-2.26977	VPA 2mM down vs Untreated Control	0.291352	0.899023	-1.11232	TSA 0.2uM down vs DMSO Control	2.02e-05	0.552088	-1.81131	SAHA 0.5uM down vs DMSO Control	32.3943	5.10974	0.59151	3.22e-07	0.868582	0.896249	1
18361	208937_s_at	3397	ID1	inhibitor of DNA binding 1, dominant negative helix-loop-helix protein	NM_002165 /// NM_181353	3.23e-07	5.99e-07	2.60443	2.60443	VPA 2mM up vs Untreated Control	0.232911	0.86551	-1.15539	TSA 0.2uM down vs DMSO Control	0.26208	0.873366	-1.145	SAHA 0.5uM down vs DMSO Control	32.3698	7.27638	0.842959	3.23e-07	0.868493	0.896179	1
28648	219355_at	55086	CXorf57	chromosome X open reading frame 57	NM_001184782 /// NM_018015	3.29e-07	2.18e-07	2.58449	2.58449	VPA 2mM up vs Untreated Control	6.19e-05	1.79376	1.79376	TSA 0.2uM up vs DMSO Control	9.93e-06	1.99787	1.99787	SAHA 0.5uM up vs DMSO Control	32.2944	6.0852	0.706609	3.29e-07	0.868218	0.895962	1
41142	231879_at	1303	COL12A1	collagen, type XII, alpha 1	NM_004370 /// NM_080645	3.31e-07	1.1e-07	2.33646	2.33646	VPA 2mM up vs Untreated Control	0.779823	1.02598	1.02598	TSA 0.2uM up vs DMSO Control	0.948179	0.994061	-1.00597	SAHA 0.5uM down vs DMSO Control	32.2546	4.36261	0.507207	3.31e-07	0.868073	0.895847	1
37659	228396_at	5592	PRKG1	protein kinase, cGMP-dependent, type I	NM_001098512 /// NM_006258	3.37e-07	2.3e-07	2.07012	2.07012	VPA 2mM up vs Untreated Control	1.51e-05	1.66993	1.66993	TSA 0.2uM up vs DMSO Control	2.99e-05	1.61884	1.61884	SAHA 0.5uM up vs DMSO Control	32.1638	3.58755	0.418275	3.37e-07	0.867739	0.895583	1
51282	242024_at	---	---	---	---	3.38e-07	6.3e-07	0.337836	-2.96001	VPA 2mM down vs Untreated Control	0.0659814	0.769282	-1.29991	TSA 0.2uM down vs DMSO Control	8.03e-06	0.416136	-2.40306	SAHA 0.5uM down vs DMSO Control	32.1596	9.36852	1.09243	3.38e-07	0.867723	0.895571	1
37511	228248_at	253260	RICTOR	RPTOR independent companion of MTOR, complex 2	NM_152756	3.38e-07	1.89e-07	0.425823	-2.34839	VPA 2mM down vs Untreated Control	0.24705	0.892319	-1.12067	TSA 0.2uM down vs DMSO Control	0.349372	0.912682	-1.09567	SAHA 0.5uM down vs DMSO Control	32.1515	4.78955	0.558631	3.38e-07	0.867693	0.895547	1
14913	205457_at	64771	C6orf106	chromosome 6 open reading frame 106	NM_022758 /// NM_024294	3.41e-07	4.04e-07	0.483207	-2.06951	VPA 2mM down vs Untreated Control	0.029576	0.81409	-1.22837	TSA 0.2uM down vs DMSO Control	2.6e-06	0.535423	-1.86768	SAHA 0.5uM down vs DMSO Control	32.1109	3.9131	0.456982	3.41e-07	0.867544	0.895429	1
26847	217553_at	256227	MGC87042	STEAP family protein MGC87042	NM_001164460 /// NM_207342	3.47e-07	1.29e-07	3.86381	3.86381	VPA 2mM up vs Untreated Control	0.000661176	1.86208	1.86208	TSA 0.2uM up vs DMSO Control	3.91e-05	2.30299	2.30299	SAHA 0.5uM up vs DMSO Control	32.0271	11.2654	1.31905	3.47e-07	0.867234	0.895184	1
37819	228556_at	91746	YTHDC1	YTH domain containing 1	NM_001031732 /// NM_133370	3.49e-07	6.07e-07	0.433017	-2.30938	VPA 2mM down vs Untreated Control	0.0435109	0.799131	-1.25136	TSA 0.2uM down vs DMSO Control	1.75e-06	0.464011	-2.15512	SAHA 0.5uM down vs DMSO Control	32.0068	5.51322	0.645943	3.49e-07	0.867158	0.895125	1
51725	242467_at	---	---	---	---	3.49e-07	3.21e-07	0.403291	-2.4796	VPA 2mM down vs Untreated Control	0.543184	0.936831	-1.06743	TSA 0.2uM down vs DMSO Control	0.875868	1.01681	1.01681	SAHA 0.5uM up vs DMSO Control	32.0026	5.86176	0.686869	3.49e-07	0.867142	0.895112	1
24815	215513_at	57061	HYMAI	hydatidiform mole associated and imprinted (non-protein coding)	NR_002768	3.53e-07	1.25e-07	0.261569	-3.82308	VPA 2mM down vs Untreated Control	0.154629	0.806012	-1.24068	TSA 0.2uM down vs DMSO Control	0.0353447	0.716966	-1.39477	SAHA 0.5uM down vs DMSO Control	31.941	11.0083	1.29242	3.53e-07	0.866913	0.894931	1
22166	212852_s_at	6738	TROVE2	TROVE domain family, member 2	NM_001042369 /// NM_001042370 /// NM_001173524 /// NM_001173525 /// NM_004600 /// NR_03	3.53e-07	1.05e-07	0.474368	-2.10807	VPA 2mM down vs Untreated Control	0.851911	1.01511	1.01511	TSA 0.2uM up vs DMSO Control	0.0215393	0.816674	-1.22448	SAHA 0.5uM down vs DMSO Control	31.9402	3.31477	0.389177	3.53e-07	0.86691	0.894929	1
29178	219885_at	55106	SLFN12	schlafen family member 12	NM_018042	3.59e-07	2.11e-07	4.03599	4.03599	VPA 2mM up vs Untreated Control	0.000444903	2.00913	2.00913	TSA 0.2uM up vs DMSO Control	6.34e-06	2.87186	2.87186	SAHA 0.5uM up vs DMSO Control	31.8653	12.8974	1.5178	3.59e-07	0.86663	0.894708	1
36731	227467_at	157506	RDH10	retinol dehydrogenase 10 (all-trans)	NM_172037	3.61e-07	2.2e-07	3.23431	3.23431	VPA 2mM up vs Untreated Control	0.682682	1.0564	1.0564	TSA 0.2uM up vs DMSO Control	0.134196	1.23168	1.23168	SAHA 0.5uM up vs DMSO Control	31.8426	9.18383	1.08155	3.61e-07	0.866545	0.894641	1
14237	204781_s_at	355	FAS	Fas (TNF receptor superfamily, member 6)	NM_000043 /// NM_152871 /// NM_152872 /// NR_028033 /// NR_028034 /// NR_028035 /// NR_	3.61e-07	1.2e-07	3.238	3.238	VPA 2mM up vs Untreated Control	0.000839383	1.68657	1.68657	TSA 0.2uM up vs DMSO Control	0.00015431	1.87771	1.87771	SAHA 0.5uM up vs DMSO Control	31.8355	8.37214	0.986179	3.61e-07	0.866519	0.89462	1
40005	230742_at	---	---	---	---	3.65e-07	4.36e-07	0.393747	-2.5397	VPA 2mM down vs Untreated Control	0.000756647	0.628511	-1.59106	TSA 0.2uM down vs DMSO Control	1.11e-05	0.491358	-2.03517	SAHA 0.5uM down vs DMSO Control	31.7805	6.43744	0.759598	3.65e-07	0.866312	0.894457	1
35754	226489_at	57458	TMCC3	transmembrane and coiled-coil domain family 3	NM_020698	3.7e-07	1.22e-07	2.96964	2.96964	VPA 2mM up vs Untreated Control	0.00160843	1.56419	1.56419	TSA 0.2uM up vs DMSO Control	4.98e-05	1.92234	1.92234	SAHA 0.5uM up vs DMSO Control	31.7169	7.17033	0.847774	3.7e-07	0.866072	0.894267	1
46498	237240_at	---	---	---	---	3.72e-07	9.68e-08	2.36198	2.36198	VPA 2mM up vs Untreated Control	0.155635	1.14473	1.14473	TSA 0.2uM up vs DMSO Control	0.0245304	1.25354	1.25354	SAHA 0.5uM up vs DMSO Control	31.6925	4.31329	0.510368	3.72e-07	0.86598	0.894195	1
44245	234987_at	25939	SAMHD1	SAM domain and HD domain 1	NM_015474	3.73e-07	1.99e-07	2.41856	2.41856	VPA 2mM up vs Untreated Control	0.859425	1.01786	1.01786	TSA 0.2uM up vs DMSO Control	0.071732	1.20969	1.20969	SAHA 0.5uM up vs DMSO Control	31.6797	5.09179	0.602727	3.73e-07	0.865932	0.894157	1
1249	1553974_at	128977	C22orf39	chromosome 22 open reading frame 39	NM_001166242 /// NM_173793	3.77e-07	5.97e-08	0.419676	-2.38279	VPA 2mM down vs Untreated Control	0.0044521	0.745142	-1.34203	TSA 0.2uM down vs DMSO Control	0.000384273	0.67011	-1.49229	SAHA 0.5uM down vs DMSO Control	31.6254	4.07872	0.483636	3.77e-07	0.865726	0.893994	1
45271	236013_at	777	CACNA1E	calcium channel, voltage-dependent, R type, alpha 1E subunit	NM_000721	3.78e-07	3.63e-07	3.33259	3.33259	VPA 2mM up vs Untreated Control	0.808268	0.965917	-1.03529	TSA 0.2uM down vs DMSO Control	0.260374	0.848547	-1.17848	SAHA 0.5uM down vs DMSO Control	31.6223	10.3798	1.23091	3.78e-07	0.865714	0.893985	1
21649	212335_at	2799	GNS	glucosamine (N-acetyl)-6-sulfatase	NM_002076	3.82e-07	1.91e-07	2.24259	2.24259	VPA 2mM up vs Untreated Control	0.966937	0.996233	-1.00378	TSA 0.2uM down vs DMSO Control	0.0229282	1.25472	1.25472	SAHA 0.5uM up vs DMSO Control	31.5682	4.21596	0.500816	3.82e-07	0.865508	0.893822	1
22278	212966_at	23119	HIC2	hypermethylated in cancer 2	NM_015094	3.82e-07	1.24e-07	0.432584	-2.31169	VPA 2mM down vs Untreated Control	0.00125264	0.700503	-1.42755	TSA 0.2uM down vs DMSO Control	4.56e-05	0.601574	-1.66231	SAHA 0.5uM down vs DMSO Control	31.5623	4.24212	0.504017	3.82e-07	0.865486	0.893805	1
9037	1569098_s_at	7158	TP53BP1	tumor protein p53 binding protein 1	NM_001141979 /// NM_001141980 /// NM_005657	3.9e-07	1e-07	0.368906	-2.71071	VPA 2mM down vs Untreated Control	0.0977217	0.830459	-1.20415	TSA 0.2uM down vs DMSO Control	3.42e-05	0.542587	-1.84302	SAHA 0.5uM down vs DMSO Control	31.4666	5.79765	0.690928	3.9e-07	0.865121	0.893516	1
12573	203115_at	2235	FECH	ferrochelatase	NM_000140 /// NM_001012515	3.95e-07	1.1e-07	2.22893	2.22893	VPA 2mM up vs Untreated Control	0.005103	1.32179	1.32179	TSA 0.2uM up vs DMSO Control	0.000732969	1.43319	1.43319	SAHA 0.5uM up vs DMSO Control	31.4109	3.79285	0.45281	3.95e-07	0.864907	0.893348	1
46442	237184_at	---	---	---	---	3.97e-07	8.73e-08	0.262144	-3.81469	VPA 2mM down vs Untreated Control	0.0390162	0.729085	-1.37158	TSA 0.2uM down vs DMSO Control	0.00215512	0.596642	-1.67605	SAHA 0.5uM down vs DMSO Control	31.3786	10.1991	1.21887	3.97e-07	0.864783	0.893249	1
4609	1559108_at	---	---	---	---	3.97e-07	2.7e-07	2.28235	2.28235	VPA 2mM up vs Untreated Control	0.885606	1.01385	1.01385	TSA 0.2uM up vs DMSO Control	0.0602232	1.21051	1.21051	SAHA 0.5uM up vs DMSO Control	31.3777	4.61699	0.551784	3.97e-07	0.864779	0.893247	1
28911	219618_at	51135	IRAK4	interleukin-1 receptor-associated kinase 4	NM_001114182 /// NM_001145256 /// NM_001145257 /// NM_001145258 /// NM_016123	4.17e-07	1.8e-07	2.05546	2.05546	VPA 2mM up vs Untreated Control	0.011481	1.25722	1.25722	TSA 0.2uM up vs DMSO Control	3.81e-05	1.58018	1.58018	SAHA 0.5uM up vs DMSO Control	31.1504	3.27971	0.394824	4.17e-07	0.863898	0.892551	1
9081	1569180_at	---	---	---	---	4.18e-07	2.21e-07	0.375517	-2.66299	VPA 2mM down vs Untreated Control	0.160321	0.850199	-1.17619	TSA 0.2uM down vs DMSO Control	0.0220189	0.755331	-1.32392	SAHA 0.5uM down vs DMSO Control	31.1373	6.25781	0.753654	4.18e-07	0.863847	0.892511	1
53556	244297_at	253650	ANKRD18A	ankyrin repeat domain 18A	NM_147195	4.2e-07	4.6e-07	2.16346	2.16346	VPA 2mM up vs Untreated Control	7.82e-06	1.83927	1.83927	TSA 0.2uM up vs DMSO Control	2.64e-05	1.72666	1.72666	SAHA 0.5uM up vs DMSO Control	31.1124	4.35762	0.525227	4.2e-07	0.86375	0.892434	1
36613	227349_at	3070	HELLS	helicase, lymphoid-specific	NM_018063	4.31e-07	1.92e-07	0.269485	-3.71078	VPA 2mM down vs Untreated Control	0.217639	0.829314	-1.20582	TSA 0.2uM down vs DMSO Control	0.00131221	0.563897	-1.77338	SAHA 0.5uM down vs DMSO Control	30.9925	10.915	1.32069	4.31e-07	0.86328	0.892063	1
51949	242691_at	---	---	---	---	4.35e-07	8.31e-08	0.425806	-2.34849	VPA 2mM down vs Untreated Control	0.0053887	0.749451	-1.33431	TSA 0.2uM down vs DMSO Control	9.31e-05	0.626041	-1.59734	SAHA 0.5uM down vs DMSO Control	30.954	4.06026	0.491891	4.35e-07	0.863128	0.891943	1
18517	209094_at	23576	DDAH1	dimethylarginine dimethylaminohydrolase 1	NM_001134445 /// NM_012137	4.38e-07	1.96e-07	2.04802	2.04802	VPA 2mM up vs Untreated Control	0.00456367	1.30374	1.30374	TSA 0.2uM up vs DMSO Control	0.138366	1.13276	1.13276	SAHA 0.5uM up vs DMSO Control	30.9185	3.265	0.396001	4.38e-07	0.862988	0.891833	1
35065	225799_at	112597 /// 541471	LOC541471 /// NCRNA00152	hypothetical LOC541471 /// non-protein coding RNA 152	NR_015395 /// NR_024204 /// NR_024205 /// NR_024206 /// NR_024373	4.46e-07	1.42e-07	4.39861	4.39861	VPA 2mM up vs Untreated Control	0.547687	1.10379	1.10379	TSA 0.2uM up vs DMSO Control	0.000945123	1.93153	1.93153	SAHA 0.5uM up vs DMSO Control	30.8363	13.2335	1.60932	4.46e-07	0.862662	0.891576	1
40734	231471_at	---	---	---	---	4.46e-07	1.32e-06	0.392625	-2.54696	VPA 2mM down vs Untreated Control	0.00626828	0.680962	-1.46851	TSA 0.2uM down vs DMSO Control	1.64e-06	0.399195	-2.50504	SAHA 0.5uM down vs DMSO Control	30.83	7.51564	0.914162	4.46e-07	0.862638	0.891556	1
7161	1563321_s_at	8028	MLLT10	myeloid/lymphoid or mixed-lineage leukemia (trithorax homolog, Drosophila); translocate	NM_001195626 /// NM_001195627 /// NM_001195628 /// NM_001195630 /// NM_004641	4.49e-07	3.53e-07	0.39995	-2.50031	VPA 2mM down vs Untreated Control	0.0966864	0.827803	-1.20802	TSA 0.2uM down vs DMSO Control	0.000241435	0.6004	-1.66556	SAHA 0.5uM down vs DMSO Control	30.8007	5.83263	0.710124	4.49e-07	0.862521	0.891464	1
51586	242328_at	115827	RAB3C	RAB3C, member RAS oncogene family	NM_138453	4.49e-07	4.09e-07	2.26622	2.26622	VPA 2mM up vs Untreated Control	0.000555377	1.52251	1.52251	TSA 0.2uM up vs DMSO Control	3.74e-06	1.97799	1.97799	SAHA 0.5uM up vs DMSO Control	30.8003	4.75812	0.579311	4.49e-07	0.862519	0.891463	1
12058	202601_s_at	27336	HTATSF1	HIV-1 Tat specific factor 1	NM_001163280 /// NM_014500	4.5e-07	2.8e-06	0.442613	-2.25931	VPA 2mM down vs Untreated Control	0.00547661	0.694868	-1.43912	TSA 0.2uM down vs DMSO Control	5.52e-07	0.394076	-2.53758	SAHA 0.5uM down vs DMSO Control	30.7953	6.46671	0.787464	4.5e-07	0.862499	0.891447	1
13891	204435_at	9818	NUPL1	nucleoporin like 1	NM_001008564 /// NM_014089	4.51e-07	9.19e-08	0.471844	-2.11934	VPA 2mM down vs Untreated Control	0.0158165	0.807329	-1.23865	TSA 0.2uM down vs DMSO Control	0.00483594	0.771161	-1.29675	SAHA 0.5uM down vs DMSO Control	30.779	3.17345	0.386641	4.51e-07	0.862435	0.891396	1
22494	213183_s_at	1028	CDKN1C	Cyclin-dependent kinase inhibitor 1C (p57, Kip2)	NM_000076 /// NM_001122630 /// NM_001122631	4.56e-07	5.31e-07	0.464814	-2.1514	VPA 2mM down vs Untreated Control	0.000379303	0.65734	-1.52128	TSA 0.2uM down vs DMSO Control	2.98e-06	0.514373	-1.94412	SAHA 0.5uM down vs DMSO Control	30.73	4.34085	0.529716	4.56e-07	0.862239	0.891241	1
4888	1559589_a_at	---	---	---	---	4.57e-07	5.34e-07	0.350813	-2.85053	VPA 2mM down vs Untreated Control	0.350772	0.885732	-1.12901	TSA 0.2uM down vs DMSO Control	1.56e-05	0.455113	-2.19726	SAHA 0.5uM down vs DMSO Control	30.7162	8.11876	0.991182	4.57e-07	0.862184	0.891198	1
48421	239163_at	7320	UBE2B	ubiquitin-conjugating enzyme E2B (RAD6 homolog)	NM_003337	4.59e-07	1.07e-07	0.410964	-2.4333	VPA 2mM down vs Untreated Control	0.0312588	0.799373	-1.25098	TSA 0.2uM down vs DMSO Control	0.000211589	0.633046	-1.57966	SAHA 0.5uM down vs DMSO Control	30.7029	4.54111	0.554644	4.59e-07	0.862131	0.891156	1
45073	235815_at	128553	TSHZ2	teashirt zinc finger homeobox 2	NM_001193421 /// NM_173485	4.71e-07	1.15e-07	2.32923	2.32923	VPA 2mM up vs Untreated Control	0.395045	1.0821	1.0821	TSA 0.2uM up vs DMSO Control	0.0343998	1.23327	1.23327	SAHA 0.5uM up vs DMSO Control	30.5803	4.13486	0.507049	4.71e-07	0.861638	0.890767	1
15880	206425_s_at	7222	TRPC3	transient receptor potential cation channel, subfamily C, member 3	NM_001130698 /// NM_003305	4.74e-07	9.54e-08	3.22505	3.22505	VPA 2mM up vs Untreated Control	0.00851975	1.45094	1.45094	TSA 0.2uM up vs DMSO Control	0.0017883	1.59356	1.59356	SAHA 0.5uM up vs DMSO Control	30.5476	7.6988	0.9451	4.74e-07	0.861506	0.890663	1
17583	208146_s_at	54504	CPVL	carboxypeptidase, vitellogenic-like	NM_019029 /// NM_031311	4.78e-07	6.66e-07	2.79334	2.79334	VPA 2mM up vs Untreated Control	2.11e-05	2.14798	2.14798	TSA 0.2uM up vs DMSO Control	6.5e-06	2.33775	2.33775	SAHA 0.5uM up vs DMSO Control	30.5162	8.03591	0.987496	4.78e-07	0.86138	0.890563	1
31208	221919_at	100506653	LOC100506653	hypothetical LOC100506653	XR_110355 /// XR_111294 /// XR_114638	4.81e-07	1.66e-07	0.373487	-2.67747	VPA 2mM down vs Untreated Control	0.517	0.930825	-1.07432	TSA 0.2uM down vs DMSO Control	0.927771	0.990092	-1.01001	SAHA 0.5uM down vs DMSO Control	30.4876	5.92317	0.728554	4.81e-07	0.861264	0.890471	1
29968	220675_s_at	80339	PNPLA3	patatin-like phospholipase domain containing 3	NM_025225	4.87e-07	8.18e-07	0.462945	-2.16008	VPA 2mM down vs Untreated Control	0.00196474	0.698597	-1.43144	TSA 0.2uM down vs DMSO Control	1.72e-06	0.484488	-2.06404	SAHA 0.5uM down vs DMSO Control	30.4249	4.65574	0.57384	4.87e-07	0.861009	0.89027	1
17980	208553_at	3008	HIST1H1E	histone cluster 1, H1e	NM_005321	4.89e-07	6.78e-08	0.424973	-2.35309	VPA 2mM down vs Untreated Control	0.277222	1.1038	1.1038	TSA 0.2uM up vs DMSO Control	0.00249206	0.727932	-1.37376	SAHA 0.5uM down vs DMSO Control	30.4035	3.88376	0.479028	4.89e-07	0.860922	0.890201	1
7436	1563975_at	55819	RNF130	Ring finger protein 130	NM_018434	4.91e-07	3.69e-07	0.27418	-3.64724	VPA 2mM down vs Untreated Control	0.0335562	0.702203	-1.42409	TSA 0.2uM down vs DMSO Control	8.32e-06	0.368393	-2.71449	SAHA 0.5uM down vs DMSO Control	30.3872	11.5543	1.42589	4.91e-07	0.860856	0.890149	1
16222	206767_at	27303	RBMS3	RNA binding motif, single stranded interacting protein 3	NM_001003792 /// NM_001003793 /// NM_001177711 /// NM_001177712 /// NM_014483	4.93e-07	1.4e-06	2.0621	2.0621	VPA 2mM up vs Untreated Control	5.55e-06	1.90509	1.90509	TSA 0.2uM up vs DMSO Control	1.46e-05	1.80711	1.80711	SAHA 0.5uM up vs DMSO Control	30.3648	4.48225	0.553549	4.93e-07	0.860764	0.890077	1
15286	205830_at	1047	CLGN	calmegin	NM_001130675 /// NM_004362	4.94e-07	1.83e-06	2.00398	2.00398	VPA 2mM up vs Untreated Control	0.00595655	1.34431	1.34431	TSA 0.2uM up vs DMSO Control	9.49e-07	2.08292	2.08292	SAHA 0.5uM up vs DMSO Control	30.3568	4.31993	0.533644	4.94e-07	0.860732	0.890051	1
22886	213577_at	6713	SQLE	squalene epoxidase	NM_003129	5.01e-07	1.46e-07	0.275378	-3.63137	VPA 2mM down vs Untreated Control	0.00885423	0.656381	-1.5235	TSA 0.2uM down vs DMSO Control	5.66e-05	0.4603	-2.17249	SAHA 0.5uM down vs DMSO Control	30.299	9.89301	1.22442	5.01e-07	0.860495	0.889865	1
8818	1568699_at	112752	C14orf179	chromosome 14 open reading frame 179	NM_001102564 /// NM_052873	5.01e-07	5.28e-07	2.12788	2.12788	VPA 2mM up vs Untreated Control	0.0218573	1.26122	1.26122	TSA 0.2uM up vs DMSO Control	1.45e-05	1.76937	1.76937	SAHA 0.5uM up vs DMSO Control	30.2926	4.15251	0.514051	5.01e-07	0.860469	0.889844	1
15963	206508_at	970	CD70	CD70 molecule	NM_001252	5.04e-07	7.09e-08	3.92062	3.92062	VPA 2mM up vs Untreated Control	0.366662	1.13953	1.13953	TSA 0.2uM up vs DMSO Control	0.0293456	1.40203	1.40203	SAHA 0.5uM up vs DMSO Control	30.2686	9.92293	1.22936	5.04e-07	0.86037	0.889766	1
31503	222214_at	---	---	---	---	5.08e-07	3.63e-07	0.381115	-2.62388	VPA 2mM down vs Untreated Control	0.0311459	0.765262	-1.30674	TSA 0.2uM down vs DMSO Control	0.00060764	0.615086	-1.62579	SAHA 0.5uM down vs DMSO Control	30.2343	6.37314	0.79047	5.08e-07	0.860229	0.889655	1
14236	204780_s_at	355	FAS	Fas (TNF receptor superfamily, member 6)	NM_000043 /// NM_152871 /// NM_152872 /// NR_028033 /// NR_028034 /// NR_028035 /// NR_	5.09e-07	2.21e-07	3.46144	3.46144	VPA 2mM up vs Untreated Control	0.000228044	1.95457	1.95457	TSA 0.2uM up vs DMSO Control	4.32e-05	2.20709	2.20709	SAHA 0.5uM up vs DMSO Control	30.2183	9.75587	1.21067	5.09e-07	0.860164	0.889603	1
45460	236202_at	---	---	---	---	5.11e-07	2.14e-07	0.452226	-2.21128	VPA 2mM down vs Untreated Control	0.00180156	0.714692	-1.3992	TSA 0.2uM down vs DMSO Control	4.5e-05	0.604828	-1.65336	SAHA 0.5uM down vs DMSO Control	30.2029	3.96313	0.492064	5.11e-07	0.8601	0.889553	1
46066	236808_at	26127	FGFR1OP2	FGFR1 oncogene partner 2	NM_001171887 /// NM_001171888 /// NM_015633	5.11e-07	1.19e-07	0.289714	-3.45168	VPA 2mM down vs Untreated Control	0.579025	0.92764	-1.078	TSA 0.2uM down vs DMSO Control	0.0117629	0.684084	-1.46181	SAHA 0.5uM down vs DMSO Control	30.2017	8.8214	1.09531	5.11e-07	0.860095	0.889549	1
11997	202540_s_at	3156	HMGCR	3-hydroxy-3-methylglutaryl-CoA reductase	NM_000859 /// NM_001130996	5.12e-07	1.06e-07	0.414065	-2.41508	VPA 2mM down vs Untreated Control	0.321772	0.908722	-1.10045	TSA 0.2uM down vs DMSO Control	0.0158423	0.775696	-1.28916	SAHA 0.5uM down vs DMSO Control	30.1979	4.38771	0.544869	5.12e-07	0.86008	0.889537	1
39369	230106_at	79364	ZXDC	ZXD family zinc finger C	NM_001040653 /// NM_025112	5.23e-07	6.95e-07	0.479888	-2.08382	VPA 2mM down vs Untreated Control	0.00172847	0.709565	-1.40932	TSA 0.2uM down vs DMSO Control	5.35e-06	0.538314	-1.85765	SAHA 0.5uM down vs DMSO Control	30.097	4.07659	0.507931	5.23e-07	0.859663	0.889207	1
45258	236000_s_at	---	---	---	---	5.24e-07	4.24e-07	0.44703	-2.23699	VPA 2mM down vs Untreated Control	0.685286	0.961478	-1.04006	TSA 0.2uM down vs DMSO Control	0.00304389	0.715067	-1.39847	SAHA 0.5uM down vs DMSO Control	30.0918	4.52811	0.564287	5.24e-07	0.859641	0.88919	1
53950	244691_at	55209	SETD5	SET domain containing 5	NM_001080517	5.25e-07	8.34e-08	0.361623	-2.76531	VPA 2mM down vs Untreated Control	0.153693	0.853049	-1.17227	TSA 0.2uM down vs DMSO Control	0.0161461	0.750812	-1.33189	SAHA 0.5uM down vs DMSO Control	30.0802	5.60369	0.698594	5.25e-07	0.859593	0.889152	1
10558	201101_s_at	9774	BCLAF1	BCL2-associated transcription factor 1	NM_001077440 /// NM_001077441 /// NM_014739	5.26e-07	3.24e-07	0.456032	-2.19283	VPA 2mM down vs Untreated Control	0.365656	0.91883	-1.08834	TSA 0.2uM down vs DMSO Control	0.000100001	0.621625	-1.60869	SAHA 0.5uM down vs DMSO Control	30.0682	4.12276	0.514177	5.26e-07	0.859543	0.889113	1
38219	228956_at	7368	UGT8	UDP glycosyltransferase 8	NM_001128174 /// NM_003360	5.26e-07	6.67e-07	5.61045	5.61045	VPA 2mM up vs Untreated Control	1.43e-05	3.78082	3.78082	TSA 0.2uM up vs DMSO Control	1.8e-05	3.67825	3.67825	SAHA 0.5uM up vs DMSO Control	30.0676	22.3228	2.78408	5.26e-07	0.859541	0.889111	1
45729	236471_at	9603	NFE2L3	nuclear factor (erythroid-derived 2)-like 3	NM_004289	5.34e-07	1.41e-07	3.75991	3.75991	VPA 2mM up vs Untreated Control	0.0361564	1.39086	1.39086	TSA 0.2uM up vs DMSO Control	0.00214612	1.69942	1.69942	SAHA 0.5uM up vs DMSO Control	30.0067	10.272	1.28371	5.34e-07	0.859287	0.888911	1
54605	81811_at	---	---	---	---	5.41e-07	2.71e-07	0.481168	-2.07827	VPA 2mM down vs Untreated Control	0.200767	0.894422	-1.11804	TSA 0.2uM down vs DMSO Control	0.00796311	0.774901	-1.29049	SAHA 0.5uM down vs DMSO Control	29.9414	3.46595	0.434092	5.41e-07	0.859014	0.888696	1
41384	232121_at	1787	TRDMT1	tRNA aspartic acid methyltransferase 1	NM_004412	5.42e-07	1.21e-06	0.310395	-3.2217	VPA 2mM down vs Untreated Control	0.314018	0.855023	-1.16956	TSA 0.2uM down vs DMSO Control	3.92e-06	0.34635	-2.88725	SAHA 0.5uM down vs DMSO Control	29.9363	11.2674	1.41142	5.42e-07	0.858993	0.888679	1
30399	221107_at	55584	CHRNA9	cholinergic receptor, nicotinic, alpha 9	NM_017581	5.44e-07	1.38e-07	4.6987	4.6987	VPA 2mM up vs Untreated Control	0.824267	1.03852	1.03852	TSA 0.2uM up vs DMSO Control	0.578644	1.09959	1.09959	SAHA 0.5uM up vs DMSO Control	29.9182	13.9334	1.74644	5.44e-07	0.858917	0.888619	1
48496	239238_at	---	---	---	---	5.45e-07	5.17e-07	0.378017	-2.64538	VPA 2mM down vs Untreated Control	0.151104	0.838156	-1.19309	TSA 0.2uM down vs DMSO Control	0.318532	0.886558	-1.12796	SAHA 0.5uM down vs DMSO Control	29.9089	6.78263	0.85041	5.45e-07	0.858879	0.888588	1
19412	209997_x_at	5108	PCM1	pericentriolar material 1	NM_006197	5.53e-07	3.76e-07	0.426226	-2.34617	VPA 2mM down vs Untreated Control	0.0604462	0.816696	-1.22445	TSA 0.2uM down vs DMSO Control	9.73e-06	0.522052	-1.91552	SAHA 0.5uM down vs DMSO Control	29.8427	4.94257	0.621078	5.53e-07	0.8586	0.888368	1
47387	238129_s_at	---	---	---	---	5.54e-07	5.79e-08	0.424463	-2.35592	VPA 2mM down vs Untreated Control	0.0563161	0.835913	-1.1963	TSA 0.2uM down vs DMSO Control	0.101181	0.859554	-1.16339	SAHA 0.5uM down vs DMSO Control	29.8383	3.73116	0.468922	5.54e-07	0.858582	0.888354	1
37725	228462_at	153572	IRX2	iroquois homeobox 2	NM_001134222 /// NM_033267	5.66e-07	4.98e-07	0.411912	-2.4277	VPA 2mM down vs Untreated Control	0.00159318	0.665102	-1.50353	TSA 0.2uM down vs DMSO Control	4.46e-06	0.477085	-2.09606	SAHA 0.5uM down vs DMSO Control	29.7377	5.57309	0.702781	5.66e-07	0.858157	0.888019	1
44988	235730_at	---	---	---	---	5.76e-07	3.57e-07	0.320891	-3.11632	VPA 2mM down vs Untreated Control	0.151356	0.818603	-1.22159	TSA 0.2uM down vs DMSO Control	0.000150155	0.513961	-1.94567	SAHA 0.5uM down vs DMSO Control	29.6588	8.65615	1.09447	5.76e-07	0.857822	0.887754	1
45301	236043_at	100130175	LOC100130175	hypothetical protein LOC100130175	XM_001722452 /// XM_001725810 /// XM_001726027	5.79e-07	2.53e-07	0.449111	-2.22662	VPA 2mM down vs Untreated Control	0.0754138	0.840844	-1.18928	TSA 0.2uM down vs DMSO Control	0.000544627	0.672384	-1.48725	SAHA 0.5uM down vs DMSO Control	29.6345	4.06362	0.514217	5.79e-07	0.857718	0.887672	1
52541	243283_at	54677	CROT	carnitine O-octanoyltransferase	NM_001143935 /// NM_021151 /// NR_026585	5.8e-07	4.21e-07	2.02248	2.02248	VPA 2mM up vs Untreated Control	0.00422953	1.32298	1.32298	TSA 0.2uM up vs DMSO Control	6.64e-06	1.75089	1.75089	SAHA 0.5uM up vs DMSO Control	29.6279	3.40773	0.431316	5.8e-07	0.85769	0.88765	1
26193	216894_x_at	1028	CDKN1C	cyclin-dependent kinase inhibitor 1C (p57, Kip2)	NM_000076 /// NM_001122630 /// NM_001122631	5.83e-07	7.7e-07	0.434951	-2.29911	VPA 2mM down vs Untreated Control	0.000328019	0.620453	-1.61173	TSA 0.2uM down vs DMSO Control	3.3e-06	0.478088	-2.09166	SAHA 0.5uM down vs DMSO Control	29.6024	5.24208	0.66406	5.83e-07	0.857582	0.887564	1
4467	1558854_a_at	---	---	---	---	5.85e-07	2.41e-07	0.382033	-2.61757	VPA 2mM down vs Untreated Control	0.0389791	0.7821	-1.27861	TSA 0.2uM down vs DMSO Control	0.0308933	0.77197	-1.29539	SAHA 0.5uM down vs DMSO Control	29.5911	5.81683	0.737151	5.85e-07	0.857533	0.887526	1
50878	241620_at	23347	SMCHD1	structural maintenance of chromosomes flexible hinge domain containing 1	NM_015295	5.9e-07	7.8e-07	0.47313	-2.11358	VPA 2mM down vs Untreated Control	0.016225	0.777841	-1.28561	TSA 0.2uM down vs DMSO Control	3e-06	0.511894	-1.95353	SAHA 0.5uM down vs DMSO Control	29.5476	4.23738	0.537782	5.9e-07	0.857347	0.887379	1
29685	220392_at	64641	EBF2	early B-cell factor 2	NM_022659	5.91e-07	1.49e-07	0.167454	-5.97177	VPA 2mM down vs Untreated Control	0.007411	0.548067	-1.8246	TSA 0.2uM down vs DMSO Control	4.9e-05	0.335549	-2.98019	SAHA 0.5uM down vs DMSO Control	29.5395	18.5838	2.35918	5.91e-07	0.857313	0.887352	1
14620	205164_at	23464	GCAT	glycine C-acetyltransferase	NM_001171690 /// NM_014291	5.96e-07	2.42e-07	0.444977	-2.24731	VPA 2mM down vs Untreated Control	0.000392072	0.660244	-1.51459	TSA 0.2uM down vs DMSO Control	2.44e-05	0.577651	-1.73115	SAHA 0.5uM down vs DMSO Control	29.507	4.11096	0.522457	5.96e-07	0.857173	0.887242	1
12333	202876_s_at	5089	PBX2	pre-B-cell leukemia homeobox 2	NM_002586	5.96e-07	1.11e-07	0.391449	-2.55461	VPA 2mM down vs Untreated Control	0.00959113	0.743854	-1.34435	TSA 0.2uM down vs DMSO Control	0.000113215	0.596905	-1.67531	SAHA 0.5uM down vs DMSO Control	29.5064	4.88617	0.620989	5.96e-07	0.85717	0.88724	1
32569	223283_s_at	10194	TSHZ1	teashirt zinc finger homeobox 1	NM_005786	6e-07	4.5e-07	2.11471	2.11471	VPA 2mM up vs Untreated Control	0.339414	1.09163	1.09163	TSA 0.2uM up vs DMSO Control	0.000110457	1.58545	1.58545	SAHA 0.5uM up vs DMSO Control	29.4775	3.87469	0.492922	6e-07	0.857046	0.887142	1
30512	221220_s_at	55681	SCYL2	SCY1-like 2 (S. cerevisiae)	NM_017988	6.1e-07	1.99e-07	0.352091	-2.84018	VPA 2mM down vs Untreated Control	0.121277	0.826378	-1.2101	TSA 0.2uM down vs DMSO Control	3.14e-05	0.506477	-1.97442	SAHA 0.5uM down vs DMSO Control	29.4021	6.59957	0.841722	6.1e-07	0.856721	0.886885	1
48560	239302_s_at	100506922	LOC100506922	hypothetical LOC100506922	XR_109888 /// XR_112387 /// XR_113377	6.23e-07	1.32e-07	2.32551	2.32551	VPA 2mM up vs Untreated Control	0.52117	1.06156	1.06156	TSA 0.2uM up vs DMSO Control	0.000207116	1.556	1.556	SAHA 0.5uM up vs DMSO Control	29.3056	4.03473	0.516292	6.23e-07	0.856303	0.886555	1
47721	238463_at	100506834	LOC100506834	hypothetical LOC100506834	XR_108969	6.24e-07	2.82e-07	2.31455	2.31455	VPA 2mM up vs Untreated Control	0.0730403	1.20319	1.20319	TSA 0.2uM up vs DMSO Control	3.04e-05	1.75758	1.75758	SAHA 0.5uM up vs DMSO Control	29.296	4.49131	0.574905	6.24e-07	0.856261	0.886522	1
49215	239957_at	---	---	---	---	6.28e-07	2.11e-07	0.294855	-3.3915	VPA 2mM down vs Untreated Control	0.766565	0.959585	-1.04212	TSA 0.2uM down vs DMSO Control	0.000655517	0.557502	-1.79371	SAHA 0.5uM down vs DMSO Control	29.2729	9.07673	1.16277	6.28e-07	0.85616	0.886442	1
44934	235676_at	---	---	---	---	6.35e-07	1.18e-07	2.74066	2.74066	VPA 2mM up vs Untreated Control	0.431652	1.09094	1.09094	TSA 0.2uM up vs DMSO Control	0.00101344	1.54955	1.54955	SAHA 0.5uM up vs DMSO Control	29.2179	5.64414	0.724402	6.35e-07	0.855921	0.886253	1
18386	208962_s_at	3992	FADS1	fatty acid desaturase 1	NM_013402	6.38e-07	9.39e-08	0.424202	-2.35737	VPA 2mM down vs Untreated Control	0.00705154	0.755328	-1.32393	TSA 0.2uM down vs DMSO Control	0.00054532	0.674651	-1.48225	SAHA 0.5uM down vs DMSO Control	29.198	3.93728	0.505679	6.38e-07	0.855833	0.886184	1
13615	204159_at	1031	CDKN2C	cyclin-dependent kinase inhibitor 2C (p18, inhibits CDK4)	NM_001262 /// NM_078626	6.42e-07	5.45e-07	3.1832	3.1832	VPA 2mM up vs Untreated Control	0.0305557	1.39523	1.39523	TSA 0.2uM up vs DMSO Control	0.00485105	1.58478	1.58478	SAHA 0.5uM up vs DMSO Control	29.1731	9.45238	1.21504	6.42e-07	0.855724	0.886098	1
48069	238811_at	23200	ATP11B	ATPase, class VI, type 11B	NM_014616	6.47e-07	2.36e-08	0.471427	-2.12122	VPA 2mM down vs Untreated Control	0.504858	0.952602	-1.04976	TSA 0.2uM down vs DMSO Control	0.053546	0.86166	-1.16055	SAHA 0.5uM down vs DMSO Control	29.138	2.45046	0.315369	6.47e-07	0.85557	0.885977	1
1007	1553622_a_at	161835	FSIP1	fibrous sheath interacting protein 1	NM_152597	6.5e-07	8.27e-07	3.25025	3.25025	VPA 2mM up vs Untreated Control	0.00184699	1.74009	1.74009	TSA 0.2uM up vs DMSO Control	3.61e-06	2.83766	2.83766	SAHA 0.5uM up vs DMSO Control	29.1182	10.4579	1.34682	6.5e-07	0.855484	0.885908	1
10707	201250_s_at	6513	SLC2A1	solute carrier family 2 (facilitated glucose transporter), member 1	NM_006516	6.56e-07	1.01e-07	0.23849	-4.19306	VPA 2mM down vs Untreated Control	0.0024547	0.577316	-1.73215	TSA 0.2uM down vs DMSO Control	0.000504018	0.5131	-1.94894	SAHA 0.5uM down vs DMSO Control	29.0759	11.0714	1.42791	6.56e-07	0.855297	0.885761	1
37363	228100_at	128344	C1orf88	chromosome 1 open reading frame 88	NM_181643	6.58e-07	4.04e-07	2.10455	2.10455	VPA 2mM up vs Untreated Control	0.618526	0.956473	-1.04551	TSA 0.2uM down vs DMSO Control	0.0827088	1.17673	1.17673	SAHA 0.5uM up vs DMSO Control	29.0607	3.7068	0.478326	6.58e-07	0.85523	0.885708	1
36270	227006_at	94274	PPP1R14A	protein phosphatase 1, regulatory (inhibitor) subunit 14A	NM_033256	6.6e-07	1.94e-06	2.47104	2.47104	VPA 2mM up vs Untreated Control	8.06e-05	1.90986	1.90986	TSA 0.2uM up vs DMSO Control	1.78e-06	2.48701	2.48701	SAHA 0.5uM up vs DMSO Control	29.0467	7.06727	0.9124	6.6e-07	0.855168	0.885659	1
44608	235350_at	55286	C4orf19	chromosome 4 open reading frame 19	NM_001104629 /// NM_018302	6.63e-07	8.7e-07	2.56215	2.56215	VPA 2mM up vs Untreated Control	0.486683	1.08756	1.08756	TSA 0.2uM up vs DMSO Control	0.819761	1.02767	1.02767	SAHA 0.5uM up vs DMSO Control	29.026	6.69538	0.865006	6.63e-07	0.855077	0.885587	1
21254	211937_at	1975	EIF4B	eukaryotic translation initiation factor 4B	NM_001417	6.72e-07	8.47e-08	0.454223	-2.20156	VPA 2mM down vs Untreated Control	0.966898	1.00347	1.00347	TSA 0.2uM up vs DMSO Control	0.0603525	0.846302	-1.18161	SAHA 0.5uM down vs DMSO Control	28.9692	3.2561	0.421495	6.72e-07	0.854825	0.885388	1
32491	223204_at	51313	FAM198B	family with sequence similarity 198, member B	NM_001031700 /// NM_001128424 /// NM_016613	6.73e-07	2.6e-07	5.89375	5.89375	VPA 2mM up vs Untreated Control	0.00941713	1.82173	1.82173	TSA 0.2uM up vs DMSO Control	6.25e-05	3.02162	3.02162	SAHA 0.5uM up vs DMSO Control	28.9654	19.5874	2.53587	6.73e-07	0.854809	0.885375	1
22381	213069_at	57493	HEG1	HEG homolog 1 (zebrafish)	NM_020733	6.73e-07	4.54e-07	2.47111	2.47111	VPA 2mM up vs Untreated Control	0.954098	1.00631	1.00631	TSA 0.2uM up vs DMSO Control	0.223225	1.14623	1.14623	SAHA 0.5uM up vs DMSO Control	28.964	5.56426	0.72041	6.73e-07	0.854802	0.88537	1
35630	226365_at	---	---	---	---	6.79e-07	5.79e-07	0.336756	-2.96951	VPA 2mM down vs Untreated Control	0.433689	0.899424	-1.11182	TSA 0.2uM down vs DMSO Control	0.00524707	0.650585	-1.53708	SAHA 0.5uM down vs DMSO Control	28.9255	8.36214	1.0841	6.79e-07	0.854631	0.885235	1
47768	238510_at	124411	ZNF720	zinc finger protein 720	NM_001130913	6.8e-07	1.65e-07	0.451695	-2.21388	VPA 2mM down vs Untreated Control	0.365162	0.921871	-1.08475	TSA 0.2uM down vs DMSO Control	0.0669364	0.841923	-1.18776	SAHA 0.5uM down vs DMSO Control	28.917	3.65376	0.473825	6.8e-07	0.854593	0.885205	1
21394	212079_s_at	4297	MLL	myeloid/lymphoid or mixed-lineage leukemia (trithorax homolog, Drosophila)	NM_001197104 /// NM_005933	6.85e-07	2.99e-07	0.277145	-3.60821	VPA 2mM down vs Untreated Control	0.0125811	0.658649	-1.51826	TSA 0.2uM down vs DMSO Control	9.64e-05	0.46075	-2.17037	SAHA 0.5uM down vs DMSO Control	28.8851	10.4457	1.3561	6.85e-07	0.854451	0.885093	1
44679	235421_at	1326	MAP3K8	Mitogen-activated protein kinase kinase kinase 8	NM_005204	6.99e-07	5.86e-07	2.68605	2.68605	VPA 2mM up vs Untreated Control	0.00381751	1.50556	1.50556	TSA 0.2uM up vs DMSO Control	1.12e-05	2.16086	2.16086	SAHA 0.5uM up vs DMSO Control	28.7928	6.8719	0.895001	6.99e-07	0.854039	0.884767	1
32994	223709_s_at	80326	WNT10A	wingless-type MMTV integration site family, member 10A	NM_025216	7.04e-07	6.19e-07	2.97197	2.97197	VPA 2mM up vs Untreated Control	0.956356	0.992649	-1.00741	TSA 0.2uM down vs DMSO Control	0.79324	1.03601	1.03601	SAHA 0.5uM up vs DMSO Control	28.7644	8.41813	1.09747	7.04e-07	0.853911	0.884666	1
17530	208092_s_at	81553	FAM49A	family with sequence similarity 49, member A	NM_030797	7.09e-07	5.11e-07	2.85162	2.85162	VPA 2mM up vs Untreated Control	0.239626	1.16625	1.16625	TSA 0.2uM up vs DMSO Control	0.000616392	1.71872	1.71872	SAHA 0.5uM up vs DMSO Control	28.7296	7.54543	0.984885	7.09e-07	0.853754	0.884543	1
22493	213182_x_at	1028	CDKN1C	cyclin-dependent kinase inhibitor 1C (p57, Kip2)	NM_000076 /// NM_001122630 /// NM_001122631	7.11e-07	8.59e-07	0.398279	-2.5108	VPA 2mM down vs Untreated Control	0.000364128	0.590704	-1.69289	TSA 0.2uM down vs DMSO Control	4.74e-06	0.450086	-2.2218	SAHA 0.5uM down vs DMSO Control	28.7226	6.33063	0.826522	7.11e-07	0.853723	0.884518	1
16003	206548_at	---	---	---	---	7.11e-07	3.04e-07	0.316652	-3.15804	VPA 2mM down vs Untreated Control	0.376447	0.886434	-1.12812	TSA 0.2uM down vs DMSO Control	0.191726	0.834597	-1.19818	SAHA 0.5uM down vs DMSO Control	28.7203	8.36449	1.09215	7.11e-07	0.853713	0.88451	1
48829	239571_at	---	---	---	---	7.26e-07	7.51e-07	0.467853	-2.13742	VPA 2mM down vs Untreated Control	0.531163	0.941582	-1.06204	TSA 0.2uM down vs DMSO Control	0.0233745	0.788998	-1.26743	SAHA 0.5uM down vs DMSO Control	28.6289	4.203	0.550536	7.26e-07	0.8533	0.884184	1
40126	230863_at	4036	LRP2	low density lipoprotein receptor-related protein 2	NM_004525	7.27e-07	2.64e-07	2.42409	2.42409	VPA 2mM up vs Untreated Control	0.0262234	1.28182	1.28182	TSA 0.2uM up vs DMSO Control	0.000155972	1.65579	1.65579	SAHA 0.5uM up vs DMSO Control	28.6236	4.83273	0.63314	7.27e-07	0.853276	0.884165	1
46036	236778_at	---	---	---	---	7.32e-07	3.65e-07	0.423438	-2.36162	VPA 2mM down vs Untreated Control	0.575131	0.944162	-1.05914	TSA 0.2uM down vs DMSO Control	0.104612	0.840952	-1.18913	SAHA 0.5uM down vs DMSO Control	28.5942	4.78739	0.627845	7.32e-07	0.853142	0.884059	1
42292	233030_at	80339	PNPLA3	patatin-like phospholipase domain containing 3	NM_025225	7.34e-07	1.04e-06	0.460182	-2.17305	VPA 2mM down vs Untreated Control	0.000818876	0.663027	-1.50824	TSA 0.2uM down vs DMSO Control	3.37e-06	0.494715	-2.02137	SAHA 0.5uM down vs DMSO Control	28.5816	4.61867	0.605985	7.34e-07	0.853085	0.884014	1
13712	204256_at	79071	ELOVL6	ELOVL family member 6, elongation of long chain fatty acids (FEN1/Elo2, SUR4/Elo3-like,	NM_001130721 /// NM_024090	7.44e-07	6.93e-07	0.4928	-2.02922	VPA 2mM down vs Untreated Control	0.387368	1.08045	1.08045	TSA 0.2uM up vs DMSO Control	0.366117	1.08437	1.08437	SAHA 0.5uM up vs DMSO Control	28.5221	3.58768	0.471698	7.44e-07	0.852814	0.883801	1
40369	231106_at	399761	BMS1P5	BMS1 pseudogene 5	NR_003611	7.5e-07	3.33e-07	0.493441	-2.02658	VPA 2mM down vs Untreated Control	0.196598	0.895317	-1.11692	TSA 0.2uM down vs DMSO Control	0.000402499	0.690541	-1.44814	SAHA 0.5uM down vs DMSO Control	28.4866	3.17575	0.418058	7.5e-07	0.852652	0.883673	1
16457	207002_s_at	5325	PLAGL1	pleiomorphic adenoma gene-like 1	NM_001080951 /// NM_001080952 /// NM_001080953 /// NM_001080954 /// NM_001080955 /// NM	7.62e-07	1.73e-07	0.327335	-3.05497	VPA 2mM down vs Untreated Control	0.0231001	0.732838	-1.36456	TSA 0.2uM down vs DMSO Control	0.00146233	0.620363	-1.61196	SAHA 0.5uM down vs DMSO Control	28.4151	7.14223	0.942573	7.62e-07	0.852325	0.883414	1
28598	219305_x_at	26232	FBXO2	F-box protein 2	NM_012168	7.62e-07	2.79e-07	3.17913	3.17913	VPA 2mM up vs Untreated Control	0.904704	0.984041	-1.01622	TSA 0.2uM down vs DMSO Control	0.371003	1.12959	1.12959	SAHA 0.5uM up vs DMSO Control	28.4147	8.25968	1.09006	7.62e-07	0.852323	0.883413	1
25021	215719_x_at	355	FAS	Fas (TNF receptor superfamily, member 6)	NM_000043 /// NM_152871 /// NM_152872 /// NR_028033 /// NR_028034 /// NR_028035 /// NR_	7.66e-07	3.07e-07	3.2456	3.2456	VPA 2mM up vs Untreated Control	0.000320929	1.8749	1.8749	TSA 0.2uM up vs DMSO Control	6.94e-05	2.08732	2.08732	SAHA 0.5uM up vs DMSO Control	28.3929	8.67785	1.14613	7.66e-07	0.852223	0.883334	1
48135	238877_at	2070	EYA4	eyes absent homolog 4 (Drosophila)	NM_004100 /// NM_172103 /// NM_172105	7.67e-07	3.66e-07	6.96176	6.96176	VPA 2mM up vs Untreated Control	0.00683822	2.03298	2.03298	TSA 0.2uM up vs DMSO Control	2.08e-05	3.96938	3.96938	SAHA 0.5uM up vs DMSO Control	28.3884	24.24	3.202	7.67e-07	0.852202	0.883317	1
15062	205606_at	4040	LRP6	low density lipoprotein receptor-related protein 6	NM_002336	7.78e-07	3.26e-07	0.491752	-2.03355	VPA 2mM down vs Untreated Control	0.31673	0.918503	-1.08873	TSA 0.2uM down vs DMSO Control	8.26e-05	0.645151	-1.55002	SAHA 0.5uM down vs DMSO Control	28.3264	3.17736	0.420635	7.78e-07	0.851916	0.883092	1
24731	215428_at	---	---	---	---	7.8e-07	2.41e-07	0.414452	-2.41283	VPA 2mM down vs Untreated Control	0.327168	0.904178	-1.10598	TSA 0.2uM down vs DMSO Control	0.000914183	0.664035	-1.50595	SAHA 0.5uM down vs DMSO Control	28.3129	4.66227	0.617511	7.8e-07	0.851854	0.883042	1
31668	222380_s_at	10016	PDCD6	Programmed cell death 6	NM_013232	7.9e-07	3.41e-07	0.42731	-2.34022	VPA 2mM down vs Untreated Control	0.0554137	0.814717	-1.22742	TSA 0.2uM down vs DMSO Control	0.0018948	0.690106	-1.44905	SAHA 0.5uM down vs DMSO Control	28.2604	4.58094	0.607865	7.9e-07	0.851611	0.882851	1
38576	229313_at	203859	ANO5	anoctamin 5	NM_001142649 /// NM_213599	7.9e-07	5.79e-07	2.78966	2.78966	VPA 2mM up vs Untreated Control	0.000181619	1.84444	1.84444	TSA 0.2uM up vs DMSO Control	1.23e-05	2.20963	2.20963	SAHA 0.5uM up vs DMSO Control	28.2574	7.25644	0.962993	7.9e-07	0.851597	0.88284	1
28993	219700_at	57125	PLXDC1	plexin domain containing 1	NM_020405	7.93e-07	1.06e-07	2.48322	2.48322	VPA 2mM up vs Untreated Control	0.00287062	1.40853	1.40853	TSA 0.2uM up vs DMSO Control	0.0015508	1.44992	1.44992	SAHA 0.5uM up vs DMSO Control	28.2449	4.3628	0.579238	7.93e-07	0.851539	0.882794	1
27984	218691_s_at	8572	PDLIM4	PDZ and LIM domain 4	NM_001131027 /// NM_003687	7.95e-07	2.75e-07	2.22645	2.22645	VPA 2mM up vs Untreated Control	0.26041	0.898704	-1.11271	TSA 0.2uM down vs DMSO Control	0.0837621	1.18429	1.18429	SAHA 0.5uM up vs DMSO Control	28.234	3.92004	0.520655	7.95e-07	0.851488	0.882754	1
40180	230917_at	---	---	---	---	7.95e-07	1.93e-07	2.17058	2.17058	VPA 2mM up vs Untreated Control	0.0502163	1.20093	1.20093	TSA 0.2uM up vs DMSO Control	0.131391	1.14709	1.14709	SAHA 0.5uM up vs DMSO Control	28.2328	3.47631	0.461738	7.95e-07	0.851483	0.882749	1
35073	225807_at	84962	JUB	jub, ajuba homolog (Xenopus laevis)	NM_032876 /// NM_198086	8.01e-07	8.54e-07	2.10176	2.10176	VPA 2mM up vs Untreated Control	0.891341	0.98719	-1.01298	TSA 0.2uM down vs DMSO Control	0.00702098	1.33579	1.33579	SAHA 0.5uM up vs DMSO Control	28.1997	4.04274	0.537604	8.01e-07	0.851329	0.882628	1
2026	1555034_at	7401	CLRN1	clarin 1	NM_001195794 /// NM_052995 /// NM_174878	8.07e-07	4.25e-07	3.19834	3.19834	VPA 2mM up vs Untreated Control	0.0593276	1.32333	1.32333	TSA 0.2uM up vs DMSO Control	2.76e-05	2.25764	2.25764	SAHA 0.5uM up vs DMSO Control	28.1665	8.84215	1.17722	8.07e-07	0.851174	0.882506	1
33006	223721_s_at	56521	DNAJC12	DnaJ (Hsp40) homolog, subfamily C, member 12	NM_021800 /// NM_201262	8.08e-07	1.87e-05	2.09697	2.09697	VPA 2mM up vs Untreated Control	0.00428456	1.4991	1.4991	TSA 0.2uM up vs DMSO Control	4.43e-07	2.76359	2.76359	SAHA 0.5uM up vs DMSO Control	28.1623	6.80302	0.905868	8.08e-07	0.851155	0.88249	1
49152	239894_at	100128511	LOC100128511	hypothetical LOC100128511	XR_109015 /// XR_111049 /// XR_114344	8.14e-07	2.44e-07	2.32968	2.32968	VPA 2mM up vs Untreated Control	0.370544	1.09224	1.09224	TSA 0.2uM up vs DMSO Control	0.0758393	1.19995	1.19995	SAHA 0.5uM up vs DMSO Control	28.1312	4.27901	0.570409	8.14e-07	0.851009	0.882376	1
51607	242349_at	25831	HECTD1	HECT domain containing 1	NM_015382	8.16e-07	3.88e-07	0.479179	-2.0869	VPA 2mM down vs Untreated Control	0.504657	0.942742	-1.06074	TSA 0.2uM down vs DMSO Control	0.0114927	0.780163	-1.28178	SAHA 0.5uM down vs DMSO Control	28.1187	3.48335	0.464551	8.16e-07	0.850951	0.88233	1
50115	240857_at	1770	DNAH9	dynein, axonemal, heavy chain 9	NM_001372 /// NM_004662	8.18e-07	2.02e-06	2.29637	2.29637	VPA 2mM up vs Untreated Control	0.40255	0.908458	-1.10077	TSA 0.2uM down vs DMSO Control	0.0700987	1.24277	1.24277	SAHA 0.5uM up vs DMSO Control	28.1108	5.81368	0.77555	8.18e-07	0.850914	0.8823	1
47599	238341_at	100506395	LOC100506395	hypothetical LOC100506395	XR_109265	8.29e-07	3.88e-07	0.348839	-2.86665	VPA 2mM down vs Untreated Control	0.226372	0.855738	-1.16858	TSA 0.2uM down vs DMSO Control	0.13751	0.823864	-1.21379	SAHA 0.5uM down vs DMSO Control	28.0535	7.12343	0.952213	8.29e-07	0.850645	0.882088	1
54497	53720_at	55337	C19orf66	chromosome 19 open reading frame 66	NM_018381	8.3e-07	2.78e-07	2.66954	2.66954	VPA 2mM up vs Untreated Control	0.0267869	1.31683	1.31683	TSA 0.2uM up vs DMSO Control	0.0616915	1.25408	1.25408	SAHA 0.5uM up vs DMSO Control	28.0466	5.87038	0.784905	8.3e-07	0.850613	0.882063	1
1685	1554582_a_at	254013	C12orf72	chromosome 12 open reading frame 72	NM_001135863 /// NM_001135864 /// NM_173802	8.34e-07	5.02e-07	2.13022	2.13022	VPA 2mM up vs Untreated Control	0.0801993	1.1851	1.1851	TSA 0.2uM up vs DMSO Control	0.153888	1.1456	1.1456	SAHA 0.5uM up vs DMSO Control	28.0276	3.82294	0.511497	8.34e-07	0.850523	0.881992	1
33124	223839_s_at	6319	SCD	stearoyl-CoA desaturase (delta-9-desaturase)	NM_005063	8.34e-07	3.56e-07	0.252751	-3.95646	VPA 2mM down vs Untreated Control	0.00321117	0.570727	-1.75215	TSA 0.2uM down vs DMSO Control	2.81e-05	0.387437	-2.58106	SAHA 0.5uM down vs DMSO Control	28.0256	11.9696	1.6016	8.34e-07	0.850514	0.881985	1
41418	232155_at	57674	RNF213	ring finger protein 213	NM_020914 /// NM_020954	8.35e-07	1.96e-07	2.11512	2.11512	VPA 2mM up vs Untreated Control	0.170047	1.12745	1.12745	TSA 0.2uM up vs DMSO Control	0.00391857	1.3276	1.3276	SAHA 0.5uM up vs DMSO Control	28.0231	3.23201	0.432502	8.35e-07	0.850503	0.881976	1
30994	221705_s_at	80143	SIKE1	suppressor of IKBKE 1	NM_001102396 /// NM_025073	8.37e-07	2.22e-07	0.399957	-2.50027	VPA 2mM down vs Untreated Control	0.16577	0.860878	-1.1616	TSA 0.2uM down vs DMSO Control	0.000170345	0.600337	-1.66573	SAHA 0.5uM down vs DMSO Control	28.012	4.93159	0.660196	8.37e-07	0.85045	0.881935	1
2766	1556055_at	---	---	---	---	8.39e-07	6.73e-07	0.325367	-3.07346	VPA 2mM down vs Untreated Control	0.189122	0.827563	-1.20837	TSA 0.2uM down vs DMSO Control	0.00315602	0.616952	-1.62087	SAHA 0.5uM down vs DMSO Control	27.9992	8.82518	1.18198	8.39e-07	0.85039	0.881887	1
41847	232584_at	---	---	---	---	8.39e-07	1.81e-07	3.88463	3.88463	VPA 2mM up vs Untreated Control	0.0135066	1.52083	1.52083	TSA 0.2uM up vs DMSO Control	9.81e-05	2.19567	2.19567	SAHA 0.5uM up vs DMSO Control	27.9987	10.4654	1.40168	8.39e-07	0.850388	0.881885	1
28165	218872_at	54997	TESC	tescalcin	NM_001168325 /// NM_017899 /// NR_031766	8.44e-07	4.67e-07	2.83879	2.83879	VPA 2mM up vs Untreated Control	0.000171461	1.85101	1.85101	TSA 0.2uM up vs DMSO Control	0.517428	0.920984	-1.0858	SAHA 0.5uM down vs DMSO Control	27.9748	7.18108	0.96262	8.44e-07	0.850275	0.881796	1
45918	236660_at	---	---	---	---	8.46e-07	3.28e-07	3.14467	3.14467	VPA 2mM up vs Untreated Control	0.242883	1.17484	1.17484	TSA 0.2uM up vs DMSO Control	0.0353566	1.35866	1.35866	SAHA 0.5uM up vs DMSO Control	27.9669	8.18034	1.09688	8.46e-07	0.850237	0.881766	1
44828	235570_at	27303	RBMS3	RNA binding motif, single stranded interacting protein 3	NM_001003792 /// NM_001003793 /// NM_001177711 /// NM_001177712 /// NM_014483	8.51e-07	1.12e-06	2.59581	2.59581	VPA 2mM up vs Untreated Control	3.09e-05	2.044	2.044	TSA 0.2uM up vs DMSO Control	1.41e-05	2.15563	2.15563	SAHA 0.5uM up vs DMSO Control	27.9413	6.90418	0.92661	8.51e-07	0.850117	0.881671	1
41138	231875_at	55605	KIF21A	kinesin family member 21A	NM_001173463 /// NM_001173464 /// NM_001173465 /// NM_017641	8.67e-07	5.28e-07	0.397105	-2.51822	VPA 2mM down vs Untreated Control	0.959109	1.0058	1.0058	TSA 0.2uM up vs DMSO Control	0.0413043	0.780606	-1.28106	SAHA 0.5uM down vs DMSO Control	27.8595	5.71342	0.769049	8.67e-07	0.849729	0.881365	1
44846	235588_at	157570	ESCO2	establishment of cohesion 1 homolog 2 (S. cerevisiae)	NM_001017420	8.68e-07	3.09e-07	0.304515	-3.28391	VPA 2mM down vs Untreated Control	0.398308	0.887758	-1.12643	TSA 0.2uM down vs DMSO Control	5.4e-05	0.466674	-2.14282	SAHA 0.5uM down vs DMSO Control	27.8525	8.69627	1.17085	8.68e-07	0.849696	0.881339	1
14360	204904_at	2701	GJA4	gap junction protein, alpha 4, 37kDa	NM_002060	8.72e-07	8.86e-08	0.299996	-3.33338	VPA 2mM down vs Untreated Control	0.0640329	0.777647	-1.28593	TSA 0.2uM down vs DMSO Control	0.000515117	0.574828	-1.73965	SAHA 0.5uM down vs DMSO Control	27.8346	7.33332	0.987978	8.72e-07	0.84961	0.881271	1
23108	213799_s_at	5786	PTPRA	protein tyrosine phosphatase, receptor type, A	NM_002836 /// NM_080840 /// NM_080841	8.78e-07	2.83e-06	0.434335	-2.30237	VPA 2mM down vs Untreated Control	0.0161747	0.732305	-1.36555	TSA 0.2uM down vs DMSO Control	1.72e-06	0.419246	-2.38524	SAHA 0.5uM down vs DMSO Control	27.8073	6.12577	0.826102	8.78e-07	0.84948	0.881168	1
51758	242500_at	---	---	---	---	8.79e-07	5.42e-07	3.02301	3.02301	VPA 2mM up vs Untreated Control	3.96e-05	2.14601	2.14601	TSA 0.2uM up vs DMSO Control	6.61e-05	2.06881	2.06881	SAHA 0.5uM up vs DMSO Control	27.8	8.21359	1.10795	8.79e-07	0.849446	0.881141	1
52540	243282_at	54520	CCDC93	coiled-coil domain containing 93	NM_019044	8.94e-07	4.06e-07	0.426735	-2.34337	VPA 2mM down vs Untreated Control	0.111632	0.844182	-1.18458	TSA 0.2uM down vs DMSO Control	0.000379475	0.633532	-1.57845	SAHA 0.5uM down vs DMSO Control	27.7286	4.63642	0.627027	8.94e-07	0.849104	0.880871	1
23389	214081_at	57125	PLXDC1	plexin domain containing 1	NM_020405	8.95e-07	4.72e-07	2.29196	2.29196	VPA 2mM up vs Untreated Control	0.0214611	1.28862	1.28862	TSA 0.2uM up vs DMSO Control	0.12321	1.17508	1.17508	SAHA 0.5uM up vs DMSO Control	27.7236	4.5043	0.609269	8.95e-07	0.84908	0.880853	1
17387	207943_x_at	5325	PLAGL1	pleiomorphic adenoma gene-like 1	NM_001080951 /// NM_001080952 /// NM_001080953 /// NM_001080954 /// NM_001080955 /// NM	9e-07	1.67e-07	0.353352	-2.83004	VPA 2mM down vs Untreated Control	0.0175521	0.737431	-1.35606	TSA 0.2uM down vs DMSO Control	0.00257937	0.662332	-1.50982	SAHA 0.5uM down vs DMSO Control	27.6989	6.01139	0.813848	9e-07	0.848961	0.880759	1
33083	223798_at	84102	SLC41A2	solute carrier family 41, member 2	NM_032148	9.01e-07	2.53e-07	2.3507	2.3507	VPA 2mM up vs Untreated Control	0.943505	1.00701	1.00701	TSA 0.2uM up vs DMSO Control	0.241582	1.12537	1.12537	SAHA 0.5uM up vs DMSO Control	27.6969	4.32792	0.585974	9.01e-07	0.848952	0.880751	1
37343	228080_at	143903	LAYN	layilin	NM_178834	9.02e-07	2.06e-07	8.93525	8.93525	VPA 2mM up vs Untreated Control	0.00135231	2.60788	2.60788	TSA 0.2uM up vs DMSO Control	0.00060733	2.87221	2.87221	SAHA 0.5uM up vs DMSO Control	27.6898	27.5064	3.72517	9.02e-07	0.848918	0.880724	1
44792	235534_at	---	---	---	---	9.09e-07	7.66e-07	2.10966	2.10966	VPA 2mM up vs Untreated Control	0.268965	1.11195	1.11195	TSA 0.2uM up vs DMSO Control	0.000381192	1.52324	1.52324	SAHA 0.5uM up vs DMSO Control	27.6588	3.93527	0.533545	9.09e-07	0.848769	0.880607	1
39652	230389_at	23048	FNBP1	formin binding protein 1	NM_015033	9.11e-07	2.79e-07	0.421343	-2.37336	VPA 2mM down vs Untreated Control	0.026013	0.783642	-1.27609	TSA 0.2uM down vs DMSO Control	0.000602943	0.652608	-1.53231	SAHA 0.5uM down vs DMSO Control	27.6481	4.4863	0.608492	9.11e-07	0.848717	0.880566	1
14365	204909_at	1656	DDX6	DEAD (Asp-Glu-Ala-Asp) box polypeptide 6	NM_004397	9.14e-07	4.29e-07	0.290344	-3.4442	VPA 2mM down vs Untreated Control	0.150455	0.801327	-1.24793	TSA 0.2uM down vs DMSO Control	2.57e-05	0.41795	-2.39263	SAHA 0.5uM down vs DMSO Control	27.636	9.82982	1.33383	9.14e-07	0.848659	0.88052	1
29682	220389_at	60494	CCDC81	coiled-coil domain containing 81	NM_001156474 /// NM_021827	9.18e-07	1.46e-07	2.84603	2.84603	VPA 2mM up vs Untreated Control	0.62378	0.944704	-1.05853	TSA 0.2uM down vs DMSO Control	0.0915539	1.22723	1.22723	SAHA 0.5uM up vs DMSO Control	27.6171	5.93275	0.805581	9.18e-07	0.848568	0.880448	1
30161	220868_s_at	56301	SLC7A10	solute carrier family 7, (neutral amino acid transporter, y+ system) member 10	NM_019849	9.23e-07	2.86e-07	2.5581	2.5581	VPA 2mM up vs Untreated Control	0.00432564	1.43457	1.43457	TSA 0.2uM up vs DMSO Control	0.132898	1.18629	1.18629	SAHA 0.5uM up vs DMSO Control	27.5929	5.31006	0.721661	9.23e-07	0.848451	0.880356	1
4179	1558371_a_at	---	---	---	---	9.26e-07	8.19e-07	0.488179	-2.04843	VPA 2mM down vs Untreated Control	0.0745649	0.842757	-1.18658	TSA 0.2uM down vs DMSO Control	8.79e-06	0.555952	-1.79872	SAHA 0.5uM down vs DMSO Control	27.5793	3.65947	0.497584	9.26e-07	0.848385	0.880304	1
37558	228295_at	79726	WDR59	WD repeat domain 59	NM_030581	9.26e-07	1.85e-07	0.435908	-2.29406	VPA 2mM down vs Untreated Control	0.0696488	0.835762	-1.19651	TSA 0.2uM down vs DMSO Control	9.17e-05	0.615513	-1.62466	SAHA 0.5uM down vs DMSO Control	27.579	3.87267	0.526578	9.26e-07	0.848383	0.880303	1
45512	236254_at	157680	VPS13B	vacuolar protein sorting 13 homolog B (yeast)	NM_015243 /// NM_017890 /// NM_152564 /// NM_181661	9.3e-07	3.11e-07	0.390172	-2.56297	VPA 2mM down vs Untreated Control	0.400661	0.910464	-1.09834	TSA 0.2uM down vs DMSO Control	0.0308258	0.772268	-1.29489	SAHA 0.5uM down vs DMSO Control	27.5584	5.39605	0.734265	9.3e-07	0.848283	0.880224	1
49521	240263_at	---	---	---	---	9.39e-07	2.53e-06	0.413646	-2.41753	VPA 2mM down vs Untreated Control	0.597262	1.06727	1.06727	TSA 0.2uM up vs DMSO Control	0.949305	0.992233	-1.00783	SAHA 0.5uM down vs DMSO Control	27.5175	6.66485	0.908264	9.39e-07	0.848085	0.880067	1
29449	220156_at	79645	EFCAB1	EF-hand calcium binding domain 1	NM_001142857 /// NM_024593 /// NR_024605	9.45e-07	1.83e-07	2.08696	2.08696	VPA 2mM up vs Untreated Control	0.684732	1.03423	1.03423	TSA 0.2uM up vs DMSO Control	0.118254	1.14422	1.14422	SAHA 0.5uM up vs DMSO Control	27.494	3.02587	0.412708	9.45e-07	0.847971	0.879977	1
20119	210729_at	4887	NPY2R	neuropeptide Y receptor Y2	NM_000910	9.52e-07	6.43e-07	2.49627	2.49627	VPA 2mM up vs Untreated Control	0.389468	1.10404	1.10404	TSA 0.2uM up vs DMSO Control	0.0103906	1.38679	1.38679	SAHA 0.5uM up vs DMSO Control	27.4601	5.70323	0.778842	9.52e-07	0.847806	0.879847	1
20252	210868_s_at	79071	ELOVL6	ELOVL family member 6, elongation of long chain fatty acids (FEN1/Elo2, SUR4/Elo3-like,	NM_001130721 /// NM_024090	9.53e-07	8.8e-07	0.466358	-2.14428	VPA 2mM down vs Untreated Control	0.378069	1.09064	1.09064	TSA 0.2uM up vs DMSO Control	0.295978	1.10897	1.10897	SAHA 0.5uM up vs DMSO Control	27.4583	4.1714	0.569691	9.53e-07	0.847797	0.87984	1
42725	233465_at	---	---	---	---	9.55e-07	6.06e-07	0.35938	-2.78257	VPA 2mM down vs Untreated Control	0.0749226	0.788219	-1.26868	TSA 0.2uM down vs DMSO Control	5.96e-05	0.503807	-1.98489	SAHA 0.5uM down vs DMSO Control	27.4494	7.06731	0.965499	9.55e-07	0.847754	0.879806	1
37224	227961_at	1508	CTSB	cathepsin B	NM_001908 /// NM_147780 /// NM_147781 /// NM_147782 /// NM_147783	9.6e-07	1.15e-06	2.24432	2.24432	VPA 2mM up vs Untreated Control	0.589858	1.05865	1.05865	TSA 0.2uM up vs DMSO Control	0.19239	1.15168	1.15168	SAHA 0.5uM up vs DMSO Control	27.4253	4.88848	0.668427	9.6e-07	0.847636	0.879712	1
42541	233280_at	---	---	---	---	9.71e-07	2.01e-07	3.59919	3.59919	VPA 2mM up vs Untreated Control	0.530451	1.09589	1.09589	TSA 0.2uM up vs DMSO Control	0.140794	1.24822	1.24822	SAHA 0.5uM up vs DMSO Control	27.3797	9.26887	1.26949	9.71e-07	0.847413	0.879536	1
54062	244803_at	---	---	---	---	9.74e-07	3e-07	0.452577	-2.20957	VPA 2mM down vs Untreated Control	0.10351	0.853967	-1.17101	TSA 0.2uM down vs DMSO Control	0.0262209	0.798883	-1.25175	SAHA 0.5uM down vs DMSO Control	27.3665	3.77902	0.517835	9.74e-07	0.847348	0.879485	1
37640	228377_at	57565	KLHL14	kelch-like 14 (Drosophila)	NM_020805	9.75e-07	6.28e-07	2.38603	2.38603	VPA 2mM up vs Untreated Control	0.0436863	1.26286	1.26286	TSA 0.2uM up vs DMSO Control	0.330676	1.11241	1.11241	SAHA 0.5uM up vs DMSO Control	27.3626	5.11561	0.701086	9.75e-07	0.847329	0.87947	1
44425	235167_at	100190986	LOC100190986	hypothetical LOC100190986	NR_024456	9.81e-07	3.74e-07	0.416465	-2.40117	VPA 2mM down vs Untreated Control	0.445721	0.922927	-1.08351	TSA 0.2uM down vs DMSO Control	0.325199	0.901072	-1.10979	SAHA 0.5uM down vs DMSO Control	27.335	4.77374	0.654895	9.81e-07	0.847193	0.879363	1
4805	1559459_at	613266	LOC613266	hypothetical LOC613266	NM_001033516	9.85e-07	3.7e-07	3.66271	3.66271	VPA 2mM up vs Untreated Control	0.553403	1.09628	1.09628	TSA 0.2uM up vs DMSO Control	0.259861	1.19429	1.19429	SAHA 0.5uM up vs DMSO Control	27.3197	10.4581	1.43552	9.85e-07	0.847118	0.879304	1
41878	232615_at	---	---	---	---	9.93e-07	1.64e-06	0.449744	-2.22349	VPA 2mM down vs Untreated Control	0.543139	1.06772	1.06772	TSA 0.2uM up vs DMSO Control	0.313806	0.896054	-1.116	SAHA 0.5uM down vs DMSO Control	27.2843	5.03799	0.69243	9.93e-07	0.846944	0.879166	1
9670	1570143_at	---	---	---	---	1e-06	5.36e-07	0.470517	-2.12532	VPA 2mM down vs Untreated Control	0.214314	0.889032	-1.12482	TSA 0.2uM down vs DMSO Control	0.00463769	0.739789	-1.35174	SAHA 0.5uM down vs DMSO Control	27.2408	3.73188	0.513734	1e-06	0.846729	0.878996	1
47677	238419_at	90102	PHLDB2	pleckstrin homology-like domain, family B, member 2	NM_001134437 /// NM_001134438 /// NM_001134439 /// NM_145753	1.01e-06	4.68e-07	0.271263	-3.68646	VPA 2mM down vs Untreated Control	0.098579	0.760759	-1.31448	TSA 0.2uM down vs DMSO Control	2.52e-05	0.395087	-2.53109	SAHA 0.5uM down vs DMSO Control	27.2253	10.928	1.50522	1.01e-06	0.846652	0.878936	1
49520	240262_at	---	---	---	---	1.01e-06	6.92e-07	0.176262	-5.67336	VPA 2mM down vs Untreated Control	0.473765	0.855001	-1.16959	TSA 0.2uM down vs DMSO Control	5.16e-05	0.30371	-3.29262	SAHA 0.5uM down vs DMSO Control	27.2152	20.5935	2.83759	1.01e-06	0.846602	0.878896	1
41444	232181_at	133522	PPARGC1B	peroxisome proliferator-activated receptor gamma, coactivator 1 beta	NM_001172698 /// NM_001172699 /// NM_133263	1.01e-06	3.98e-07	2.40804	2.40804	VPA 2mM up vs Untreated Control	0.639371	1.05062	1.05062	TSA 0.2uM up vs DMSO Control	0.769708	1.03126	1.03126	SAHA 0.5uM up vs DMSO Control	27.1954	4.82732	0.665644	1.01e-06	0.846504	0.878819	1
54199	33767_at	4744	NEFH	neurofilament, heavy polypeptide	NM_021076	1.02e-06	3.66e-07	2.93085	2.93085	VPA 2mM up vs Untreated Control	0.00137757	1.6345	1.6345	TSA 0.2uM up vs DMSO Control	0.000316831	1.79144	1.79144	SAHA 0.5uM up vs DMSO Control	27.1629	7.12272	0.983332	1.02e-06	0.846343	0.878692	1
52437	243179_at	100130360	LOC100130360	Hypothetical LOC100130360	---	1.02e-06	8.95e-07	2.41822	2.41822	VPA 2mM up vs Untreated Control	0.567812	1.06681	1.06681	TSA 0.2uM up vs DMSO Control	0.750182	1.03656	1.03656	SAHA 0.5uM up vs DMSO Control	27.1568	5.54357	0.765493	1.02e-06	0.846312	0.878668	1
18641	209218_at	6713	SQLE	squalene epoxidase	NM_003129	1.02e-06	2.03e-07	0.372338	-2.68573	VPA 2mM down vs Untreated Control	0.0066334	0.707171	-1.41409	TSA 0.2uM down vs DMSO Control	0.000363652	0.604295	-1.65482	SAHA 0.5uM down vs DMSO Control	27.1513	5.47675	0.75642	1.02e-06	0.846285	0.878646	1
50171	240913_at	2263	FGFR2	fibroblast growth factor receptor 2	NM_000141 /// NM_001144913 /// NM_001144914 /// NM_001144915 /// NM_001144916 /// NM_00	1.03e-06	1.83e-06	0.369966	-2.70295	VPA 2mM down vs Untreated Control	0.703044	0.949915	-1.05273	TSA 0.2uM down vs DMSO Control	0.00281287	0.62401	-1.60254	SAHA 0.5uM down vs DMSO Control	27.1303	7.89869	1.09177	1.03e-06	0.84618	0.878563	1
32660	223374_s_at	8706	B3GALNT1	beta-1,3-N-acetylgalactosaminyltransferase 1 (globoside blood group)	NM_001038628 /// NM_003781 /// NM_033167 /// NM_033168 /// NM_033169	1.03e-06	2.46e-07	0.495884	-2.0166	VPA 2mM down vs Untreated Control	0.0190266	0.811831	-1.23178	TSA 0.2uM down vs DMSO Control	0.000206223	0.67982	-1.47098	SAHA 0.5uM down vs DMSO Control	27.1242	2.84293	0.393043	1.03e-06	0.84615	0.878539	1
35913	226649_at	53354	PANK1	pantothenate kinase 1	NM_138316 /// NM_148977 /// NM_148978	1.03e-06	1.25e-07	0.481764	-2.0757	VPA 2mM down vs Untreated Control	0.0886861	0.867105	-1.15326	TSA 0.2uM down vs DMSO Control	0.0989429	0.87129	-1.14772	SAHA 0.5uM down vs DMSO Control	27.1148	2.76985	0.383073	1.03e-06	0.846103	0.878502	1
44350	235092_at	---	---	---	---	1.04e-06	6.06e-07	3.04408	3.04408	VPA 2mM up vs Untreated Control	0.0106166	1.48374	1.48374	TSA 0.2uM up vs DMSO Control	0.0003229	1.87213	1.87213	SAHA 0.5uM up vs DMSO Control	27.107	8.25691	1.14227	1.04e-06	0.846064	0.878472	1
16362	206907_at	8744	TNFSF9	tumor necrosis factor (ligand) superfamily, member 9	NM_003811	1.04e-06	1.78e-07	3.08464	3.08464	VPA 2mM up vs Untreated Control	0.47393	1.09555	1.09555	TSA 0.2uM up vs DMSO Control	0.00343362	1.53877	1.53877	SAHA 0.5uM up vs DMSO Control	27.0972	6.96334	0.963663	1.04e-06	0.846015	0.878433	1
37098	227835_at	389831	LOC389831	Hypothetical gene supported by AL713796	XR_110809	1.04e-06	4.48e-07	0.478212	-2.09112	VPA 2mM down vs Untreated Control	0.682086	1.03722	1.03722	TSA 0.2uM up vs DMSO Control	0.0797829	0.84838	-1.17872	SAHA 0.5uM down vs DMSO Control	27.0796	3.45193	0.478025	1.04e-06	0.845927	0.878364	1
6135	1561596_at	---	---	---	---	1.05e-06	2.27e-07	0.411023	-2.43296	VPA 2mM down vs Untreated Control	0.00789947	0.736333	-1.35808	TSA 0.2uM down vs DMSO Control	8.2e-05	0.586238	-1.70579	SAHA 0.5uM down vs DMSO Control	27.0408	4.49733	0.623688	1.05e-06	0.845733	0.87821	1
50229	240971_x_at	---	---	---	---	1.06e-06	1.09e-06	0.483471	-2.06838	VPA 2mM down vs Untreated Control	0.239907	0.89285	-1.12001	TSA 0.2uM down vs DMSO Control	0.0858434	0.843427	-1.18564	SAHA 0.5uM down vs DMSO Control	27.0212	3.85893	0.535542	1.06e-06	0.845635	0.878133	1
37258	227995_at	---	---	---	---	1.06e-06	3.28e-07	2.35615	2.35615	VPA 2mM up vs Untreated Control	0.025398	1.27901	1.27901	TSA 0.2uM up vs DMSO Control	0.0808715	1.20393	1.20393	SAHA 0.5uM up vs DMSO Control	27.013	4.42204	0.613875	1.06e-06	0.845594	0.8781	1
9067	1569147_at	---	---	---	---	1.07e-06	4.38e-07	2.0814	2.0814	VPA 2mM up vs Untreated Control	0.807531	1.02175	1.02175	TSA 0.2uM up vs DMSO Control	0.00674786	1.31316	1.31316	SAHA 0.5uM up vs DMSO Control	26.9792	3.38253	0.470158	1.07e-06	0.845424	0.877966	1
51858	242600_at	257019	FRMD3	FERM domain containing 3	NM_174938	1.07e-06	9.43e-07	3.02129	3.02129	VPA 2mM up vs Untreated Control	0.85784	1.0257	1.0257	TSA 0.2uM up vs DMSO Control	0.179843	1.21639	1.21639	SAHA 0.5uM up vs DMSO Control	26.9663	8.70454	1.21048	1.07e-06	0.845359	0.877915	1
51370	242112_at	134353	LSM11	LSM11, U7 small nuclear RNA associated	NM_173491	1.07e-06	3.22e-06	0.4089	-2.44558	VPA 2mM down vs Untreated Control	0.0296446	0.741059	-1.34942	TSA 0.2uM down vs DMSO Control	2.38e-06	0.399533	-2.50292	SAHA 0.5uM down vs DMSO Control	26.9622	6.98155	0.971019	1.07e-06	0.845338	0.877899	1
28827	219534_x_at	1028	CDKN1C	cyclin-dependent kinase inhibitor 1C (p57, Kip2)	NM_000076 /// NM_001122630 /// NM_001122631	1.08e-06	1.51e-06	0.421517	-2.37238	VPA 2mM down vs Untreated Control	0.000771941	0.621854	-1.60809	TSA 0.2uM down vs DMSO Control	4.81e-06	0.456667	-2.18978	SAHA 0.5uM down vs DMSO Control	26.949	5.73896	0.798587	1.08e-06	0.845272	0.877846	1
48546	239288_at	23043	TNIK	TRAF2 and NCK interacting kinase	NM_001161560 /// NM_001161561 /// NM_001161562 /// NM_001161563 /// NM_001161564 /// NM	1.08e-06	5.25e-07	2.03704	2.03704	VPA 2mM up vs Untreated Control	0.000194274	1.51937	1.51937	TSA 0.2uM up vs DMSO Control	4.65e-05	1.62004	1.62004	SAHA 0.5uM up vs DMSO Control	26.9459	3.27651	0.455984	1.08e-06	0.845256	0.877834	1
11530	202073_at	10133	OPTN	optineurin	NM_001008211 /// NM_001008212 /// NM_001008213 /// NM_021980	1.08e-06	3.59e-06	2.21895	2.21895	VPA 2mM up vs Untreated Control	0.869843	0.981478	-1.01887	TSA 0.2uM down vs DMSO Control	0.835219	1.02402	1.02402	SAHA 0.5uM up vs DMSO Control	26.925	5.63999	0.785514	1.08e-06	0.845151	0.877751	1
22998	213689_x_at	388650	FAM69A	family with sequence similarity 69, member A	NM_001006605	1.08e-06	6.88e-07	2.10491	2.10491	VPA 2mM up vs Untreated Control	0.00132536	1.43251	1.43251	TSA 0.2uM up vs DMSO Control	5.3e-05	1.66428	1.66428	SAHA 0.5uM up vs DMSO Control	26.9163	3.74075	0.521164	1.08e-06	0.845107	0.877716	1
12370	202912_at	133	ADM	adrenomedullin	NM_001124	1.11e-06	1.75e-06	0.181282	-5.51627	VPA 2mM down vs Untreated Control	0.00142745	0.413963	-2.41568	TSA 0.2uM down vs DMSO Control	3.73e-06	0.20138	-4.96574	SAHA 0.5uM down vs DMSO Control	26.8225	22.8667	3.19694	1.11e-06	0.844632	0.877341	1
28972	219679_s_at	51322	WAC	WW domain containing adaptor with coiled-coil	NM_016628 /// NM_100486 /// NR_024557	1.11e-06	1.18e-07	0.411455	-2.4304	VPA 2mM down vs Untreated Control	0.0664515	0.828846	-1.2065	TSA 0.2uM down vs DMSO Control	0.0477224	0.815057	-1.22691	SAHA 0.5uM down vs DMSO Control	26.8164	4.01687	0.561718	1.11e-06	0.844601	0.877316	1
1650	1554536_at	1806	DPYD	dihydropyrimidine dehydrogenase	NM_000110 /// NM_001160301	1.12e-06	3.46e-07	2.71426	2.71426	VPA 2mM up vs Untreated Control	0.447462	1.09472	1.09472	TSA 0.2uM up vs DMSO Control	0.0749947	1.24851	1.24851	SAHA 0.5uM up vs DMSO Control	26.7997	6.005	0.840263	1.12e-06	0.844516	0.877249	1
27511	218217_at	59342	SCPEP1	serine carboxypeptidase 1	NM_021626	1.12e-06	7.24e-07	2.10187	2.10187	VPA 2mM up vs Untreated Control	0.000140791	1.58937	1.58937	TSA 0.2uM up vs DMSO Control	2.91e-05	1.71635	1.71635	SAHA 0.5uM up vs DMSO Control	26.7714	3.73652	0.523391	1.12e-06	0.844372	0.877136	1
17441	208003_s_at	10725	NFAT5	nuclear factor of activated T-cells 5, tonicity-responsive	NM_001113178 /// NM_006599 /// NM_138713 /// NM_138714 /// NM_173214	1.13e-06	4.64e-07	0.316157	-3.16298	VPA 2mM down vs Untreated Control	0.186589	0.827323	-1.20872	TSA 0.2uM down vs DMSO Control	0.000277989	0.524468	-1.90669	SAHA 0.5uM down vs DMSO Control	26.7417	8.35241	1.17126	1.13e-06	0.84422	0.877016	1
29156	219863_at	51191	HERC5	hect domain and RLD 5	NM_016323	1.15e-06	4.86e-07	8.43365	8.43365	VPA 2mM up vs Untreated Control	0.000187806	3.49108	3.49108	TSA 0.2uM up vs DMSO Control	6.57e-05	4.01426	4.01426	SAHA 0.5uM up vs DMSO Control	26.6869	28.7833	4.04458	1.15e-06	0.843939	0.876794	1
47684	238426_at	222865	TMEM130	transmembrane protein 130	NM_001134450 /// NM_001134451 /// NM_152913	1.16e-06	8.23e-06	2.47403	2.47403	VPA 2mM up vs Untreated Control	0.184041	0.82636	-1.21013	TSA 0.2uM down vs DMSO Control	0.462944	0.901977	-1.10868	SAHA 0.5uM down vs DMSO Control	26.654	8.32463	1.17121	1.16e-06	0.84377	0.876661	1
43562	234303_s_at	54329	GPR85	G protein-coupled receptor 85	NM_001146265 /// NM_001146266 /// NM_001146267 /// NM_018970	1.16e-06	1.9e-07	2.68783	2.68783	VPA 2mM up vs Untreated Control	0.00716164	1.40622	1.40622	TSA 0.2uM up vs DMSO Control	0.00494145	1.43443	1.43443	SAHA 0.5uM up vs DMSO Control	26.6431	5.32869	0.750008	1.16e-06	0.843715	0.876617	1
36773	227510_x_at	378938	MALAT1	metastasis associated lung adenocarcinoma transcript 1 (non-protein coding)	NR_002819	1.16e-06	2.95e-07	0.270471	-3.69725	VPA 2mM down vs Untreated Control	0.00371166	0.597636	-1.67326	TSA 0.2uM down vs DMSO Control	6.86e-05	0.442285	-2.26099	SAHA 0.5uM down vs DMSO Control	26.6351	9.98187	1.40536	1.16e-06	0.843674	0.876584	1
48171	238913_at	---	---	---	---	1.17e-06	1.34e-06	0.489363	-2.04347	VPA 2mM down vs Untreated Control	0.0477495	0.818971	-1.22105	TSA 0.2uM down vs DMSO Control	0.0147873	0.774868	-1.29054	SAHA 0.5uM down vs DMSO Control	26.6001	3.80106	0.535861	1.17e-06	0.843493	0.876442	1
5216	1560171_at	---	---	---	---	1.18e-06	5.78e-07	0.4126	-2.42366	VPA 2mM down vs Untreated Control	0.28508	0.887997	-1.12613	TSA 0.2uM down vs DMSO Control	0.006258	0.711504	-1.40547	SAHA 0.5uM down vs DMSO Control	26.5696	5.07978	0.716954	1.18e-06	0.843336	0.876318	1
47678	238420_at	---	---	---	---	1.18e-06	2.74e-07	0.462631	-2.16155	VPA 2mM down vs Untreated Control	0.551507	0.947849	-1.05502	TSA 0.2uM down vs DMSO Control	0.00746747	0.762102	-1.31216	SAHA 0.5uM down vs DMSO Control	26.5563	3.41801	0.482656	1.18e-06	0.843267	0.876263	1
47538	238280_at	606495	CYB5RL	cytochrome b5 reductase-like	NM_001031672	1.19e-06	2.79e-07	2.40089	2.40089	VPA 2mM up vs Untreated Control	0.0698136	1.21572	1.21572	TSA 0.2uM up vs DMSO Control	0.00108234	1.49719	1.49719	SAHA 0.5uM up vs DMSO Control	26.5322	4.42245	0.625058	1.19e-06	0.843142	0.876165	1
33193	223908_at	55869	HDAC8	histone deacetylase 8	NM_001166418 /// NM_001166419 /// NM_001166420 /// NM_001166422 /// NM_001166448 /// NM	1.19e-06	7.19e-07	2.77778	2.77778	VPA 2mM up vs Untreated Control	0.00272895	1.56942	1.56942	TSA 0.2uM up vs DMSO Control	1.37e-05	2.21579	2.21579	SAHA 0.5uM up vs DMSO Control	26.5297	6.99698	0.98903	1.19e-06	0.843129	0.876155	1
14337	204881_s_at	7357	UGCG	UDP-glucose ceramide glucosyltransferase	NM_003358	1.23e-06	3.33e-07	0.481322	-2.07761	VPA 2mM down vs Untreated Control	0.0338216	0.820532	-1.21872	TSA 0.2uM down vs DMSO Control	0.00371943	0.747867	-1.33714	SAHA 0.5uM down vs DMSO Control	26.4049	3.15391	0.447915	1.23e-06	0.84248	0.875642	1
50156	240898_at	79582	SPAG16	sperm associated antigen 16	NM_001025436 /// NM_024532	1.23e-06	4.04e-07	3.21241	3.21241	VPA 2mM up vs Untreated Control	0.0431536	1.35418	1.35418	TSA 0.2uM up vs DMSO Control	0.017582	1.44206	1.44206	SAHA 0.5uM up vs DMSO Control	26.3962	8.28056	1.17638	1.23e-06	0.842435	0.875606	1
48913	239655_at	---	---	---	---	1.23e-06	4.64e-07	0.344023	-2.90678	VPA 2mM down vs Untreated Control	0.0376261	0.748715	-1.33562	TSA 0.2uM down vs DMSO Control	0.00167729	0.615912	-1.62361	SAHA 0.5uM down vs DMSO Control	26.3861	7.07628	1.00568	1.23e-06	0.842382	0.875564	1
45903	236645_at	100506312	LOC100506312	hypothetical LOC100506312	XR_108794 /// XR_110729 /// XR_113069 /// XR_114076	1.24e-06	3.97e-06	0.385851	-2.59167	VPA 2mM down vs Untreated Control	0.0453829	0.744534	-1.34312	TSA 0.2uM down vs DMSO Control	4.58e-06	0.390378	-2.56162	SAHA 0.5uM down vs DMSO Control	26.3767	8.02372	1.14074	1.24e-06	0.842332	0.875526	1
29165	219872_at	51313	FAM198B	family with sequence similarity 198, member B	NM_001031700 /// NM_001128424 /// NM_016613	1.24e-06	3.87e-07	4.11214	4.11214	VPA 2mM up vs Untreated Control	0.123652	1.31042	1.31042	TSA 0.2uM up vs DMSO Control	0.000636375	2.03817	2.03817	SAHA 0.5uM up vs DMSO Control	26.374	12.0621	1.71506	1.24e-06	0.842319	0.875515	1
36101	226837_at	161742	SPRED1	sprouty-related, EVH1 domain containing 1	NM_152594	1.25e-06	2.8e-07	0.455828	-2.19381	VPA 2mM down vs Untreated Control	0.342859	0.91582	-1.09192	TSA 0.2uM down vs DMSO Control	0.256945	0.899603	-1.1116	SAHA 0.5uM down vs DMSO Control	26.3283	3.5332	0.503242	1.25e-06	0.842079	0.875325	1
47268	238010_at	339448	C1orf174	chromosome 1 open reading frame 174	NM_207356	1.25e-06	1.94e-06	2.04953	2.04953	VPA 2mM up vs Untreated Control	0.0733526	1.20276	1.20276	TSA 0.2uM up vs DMSO Control	8.69e-06	1.87984	1.87984	SAHA 0.5uM up vs DMSO Control	26.3208	4.02943	0.574084	1.25e-06	0.84204	0.875294	1
34266	224999_at	1956	EGFR	epidermal growth factor receptor	NM_005228 /// NM_201282 /// NM_201283 /// NM_201284	1.26e-06	2.95e-07	2.28897	2.28897	VPA 2mM up vs Untreated Control	0.916937	0.989975	-1.01013	TSA 0.2uM down vs DMSO Control	0.350173	1.09593	1.09593	SAHA 0.5uM up vs DMSO Control	26.3033	3.95247	0.563493	1.26e-06	0.841948	0.875222	1
47835	238577_s_at	128553	TSHZ2	teashirt zinc finger homeobox 2	NM_001193421 /// NM_173485	1.26e-06	6.99e-07	2.68131	2.68131	VPA 2mM up vs Untreated Control	0.0287625	1.3407	1.3407	TSA 0.2uM up vs DMSO Control	0.00174808	1.58485	1.58485	SAHA 0.5uM up vs DMSO Control	26.2939	6.43401	0.917611	1.26e-06	0.841898	0.875183	1
20174	210785_s_at	9473	C1orf38	chromosome 1 open reading frame 38	NM_001039477 /// NM_001105556 /// NM_004848	1.28e-06	5.56e-07	2.307	2.307	VPA 2mM up vs Untreated Control	0.000359348	1.58762	1.58762	TSA 0.2uM up vs DMSO Control	0.00287442	1.43146	1.43146	SAHA 0.5uM up vs DMSO Control	26.2396	4.44582	0.635369	1.28e-06	0.841612	0.874957	1
15915	206460_at	55966	AJAP1	adherens junctions associated protein 1	NM_001042478 /// NM_018836	1.29e-06	7.02e-06	2.23946	2.23946	VPA 2mM up vs Untreated Control	0.667621	0.948711	-1.05406	TSA 0.2uM down vs DMSO Control	0.062018	0.784749	-1.27429	SAHA 0.5uM down vs DMSO Control	26.1894	6.30093	0.902214	1.29e-06	0.841346	0.874747	1
46852	237594_at	---	---	---	---	1.29e-06	4.73e-07	0.262351	-3.81169	VPA 2mM down vs Untreated Control	0.272589	0.833995	-1.19905	TSA 0.2uM down vs DMSO Control	0.0284719	0.679567	-1.47153	SAHA 0.5uM down vs DMSO Control	26.1873	11.0767	1.58618	1.29e-06	0.841335	0.874738	1
39638	230375_at	25957	SFRS18	splicing factor, arginine/serine-rich 18	NM_015491 /// NM_032870	1.3e-06	7.34e-07	0.388027	-2.57714	VPA 2mM down vs Untreated Control	0.179495	0.848337	-1.17878	TSA 0.2uM down vs DMSO Control	8.75e-05	0.537864	-1.85921	SAHA 0.5uM down vs DMSO Control	26.18	5.94793	0.851978	1.3e-06	0.841296	0.874708	1
49397	240139_at	---	---	---	---	1.31e-06	1.44e-06	0.49975	-2.001	VPA 2mM down vs Untreated Control	0.79726	0.976632	-1.02393	TSA 0.2uM down vs DMSO Control	0.061804	0.833183	-1.20022	SAHA 0.5uM down vs DMSO Control	26.1446	3.55925	0.510514	1.31e-06	0.841108	0.874559	1
52629	243371_at	---	---	---	---	1.32e-06	2.37e-07	2.41014	2.41014	VPA 2mM up vs Untreated Control	0.319426	1.10754	1.10754	TSA 0.2uM up vs DMSO Control	0.00437459	1.39432	1.39432	SAHA 0.5uM up vs DMSO Control	26.1155	4.27834	0.614339	1.32e-06	0.840954	0.874437	1
45558	236300_at	---	---	---	---	1.32e-06	3.13e-07	3.69794	3.69794	VPA 2mM up vs Untreated Control	0.0123405	1.535	1.535	TSA 0.2uM up vs DMSO Control	0.298069	1.17644	1.17644	SAHA 0.5uM up vs DMSO Control	26.1093	9.87773	1.41871	1.32e-06	0.840921	0.874411	1
38665	229402_at	148418	SAMD13	sterile alpha motif domain containing 13	NM_001010971 /// NM_001134663 /// NM_001134664	1.33e-06	3.91e-06	2.15907	2.15907	VPA 2mM up vs Untreated Control	2.84e-05	1.9064	1.9064	TSA 0.2uM up vs DMSO Control	6.62e-06	2.08652	2.08652	SAHA 0.5uM up vs DMSO Control	26.0888	5.1711	0.743293	1.33e-06	0.840811	0.874325	1
34947	225681_at	115908	CTHRC1	collagen triple helix repeat containing 1	NM_138455	1.33e-06	2.81e-07	7.58771	7.58771	VPA 2mM up vs Untreated Control	0.00240726	2.32465	2.32465	TSA 0.2uM up vs DMSO Control	0.0003019	2.94952	2.94952	SAHA 0.5uM up vs DMSO Control	26.0864	23.2985	3.34923	1.33e-06	0.840798	0.874315	1
46963	237705_at	---	---	---	---	1.34e-06	4.38e-07	2.52422	2.52422	VPA 2mM up vs Untreated Control	0.794247	0.971318	-1.02953	TSA 0.2uM down vs DMSO Control	0.00499645	1.43367	1.43367	SAHA 0.5uM up vs DMSO Control	26.0515	5.21218	0.750272	1.34e-06	0.840612	0.874167	1
30788	221496_s_at	10766	TOB2	transducer of ERBB2, 2	NM_016272	1.34e-06	9.27e-07	0.407808	-2.45214	VPA 2mM down vs Untreated Control	0.00225307	0.660686	-1.51358	TSA 0.2uM down vs DMSO Control	1.25e-05	0.487287	-2.05218	SAHA 0.5uM down vs DMSO Control	26.0452	5.5174	0.794397	1.34e-06	0.840578	0.874141	1
158	1552470_a_at	83451	ABHD11	abhydrolase domain containing 11	NM_001145364 /// NM_148912 /// NM_148913 /// NR_026910 /// NR_026912	1.35e-06	3.1e-07	2.22461	2.22461	VPA 2mM up vs Untreated Control	0.0540455	1.21226	1.21226	TSA 0.2uM up vs DMSO Control	0.00653332	1.33722	1.33722	SAHA 0.5uM up vs DMSO Control	26.0317	3.67615	0.529568	1.35e-06	0.840506	0.874084	1
46635	237377_at	---	---	---	---	1.37e-06	6.23e-07	0.336124	-2.97509	VPA 2mM down vs Untreated Control	0.106142	0.79593	-1.25639	TSA 0.2uM down vs DMSO Control	0.00388014	0.635924	-1.57251	SAHA 0.5uM down vs DMSO Control	25.9706	7.62211	1.10059	1.37e-06	0.840178	0.873825	1
16319	206864_s_at	8739	HRK	harakiri, BCL2 interacting protein (contains only BH3 domain)	NM_003806	1.37e-06	1.5e-06	3.4439	3.4439	VPA 2mM up vs Untreated Control	0.186127	0.799175	-1.25129	TSA 0.2uM down vs DMSO Control	0.421224	0.874772	-1.14316	SAHA 0.5uM down vs DMSO Control	25.967	11.3178	1.63444	1.37e-06	0.840159	0.87381	1
14985	205529_s_at	862	RUNX1T1	runt-related transcription factor 1; translocated to, 1 (cyclin D-related)	NM_001198625 /// NM_001198626 /// NM_001198627 /// NM_001198628 /// NM_001198629 /// NM	1.37e-06	1.13e-06	0.286397	-3.49165	VPA 2mM down vs Untreated Control	0.108701	0.761458	-1.31327	TSA 0.2uM down vs DMSO Control	1.67e-05	0.370662	-2.69788	SAHA 0.5uM down vs DMSO Control	25.9593	11.0353	1.59413	1.37e-06	0.840117	0.873777	1
18050	208624_s_at	1981	EIF4G1	eukaryotic translation initiation factor 4 gamma, 1	NM_001194946 /// NM_001194947 /// NM_004953 /// NM_182917 /// NM_198241 /// NM_198242 /	1.38e-06	4.22e-06	0.464541	-2.15266	VPA 2mM down vs Untreated Control	0.0156412	0.742207	-1.34733	TSA 0.2uM down vs DMSO Control	2.66e-06	0.450539	-2.21957	SAHA 0.5uM down vs DMSO Control	25.9398	5.16837	0.747168	1.38e-06	0.840012	0.873694	1
32383	223095_at	83742	MARVELD1	MARVEL domain containing 1	NM_031484	1.39e-06	9.71e-07	0.401444	-2.49101	VPA 2mM down vs Untreated Control	0.00460261	0.681657	-1.46701	TSA 0.2uM down vs DMSO Control	1.48e-05	0.485139	-2.06126	SAHA 0.5uM down vs DMSO Control	25.8869	5.72108	0.828761	1.39e-06	0.839727	0.873468	1
11531	202074_s_at	10133	OPTN	optineurin	NM_001008211 /// NM_001008212 /// NM_001008213 /// NM_021980	1.4e-06	1.42e-06	2.00058	2.00058	VPA 2mM up vs Untreated Control	0.963544	0.995811	-1.00421	TSA 0.2uM down vs DMSO Control	0.531067	1.05962	1.05962	SAHA 0.5uM up vs DMSO Control	25.879	3.5151	0.509356	1.4e-06	0.839684	0.873435	1
39600	230337_at	6654	SOS1	son of sevenless homolog 1 (Drosophila)	NM_005633	1.41e-06	1.22e-06	0.487207	-2.05251	VPA 2mM down vs Untreated Control	0.869049	1.01563	1.01563	TSA 0.2uM up vs DMSO Control	0.141529	0.866298	-1.15434	SAHA 0.5uM down vs DMSO Control	25.8514	3.68184	0.534086	1.41e-06	0.839535	0.873317	1
3244	1556794_at	---	---	---	---	1.41e-06	1.97e-06	2.23947	2.23947	VPA 2mM up vs Untreated Control	0.447131	1.08785	1.08785	TSA 0.2uM up vs DMSO Control	7.62e-05	1.78693	1.78693	SAHA 0.5uM up vs DMSO Control	25.8381	5.00521	0.726427	1.41e-06	0.839463	0.87326	1
54290	37547_at	27241	BBS9	Bardet-Biedl syndrome 9	NM_001033604 /// NM_001033605 /// NM_014451 /// NM_198428	1.41e-06	1.82e-06	2.17496	2.17496	VPA 2mM up vs Untreated Control	0.127731	1.18118	1.18118	TSA 0.2uM up vs DMSO Control	0.194655	1.15052	1.15052	SAHA 0.5uM up vs DMSO Control	25.8381	4.58878	0.665991	1.41e-06	0.839462	0.87326	1
18305	208881_x_at	3422	IDI1	isopentenyl-diphosphate delta isomerase 1	NM_004508	1.42e-06	3.51e-07	0.384171	-2.60301	VPA 2mM down vs Untreated Control	0.109276	0.827419	-1.20858	TSA 0.2uM down vs DMSO Control	0.0104155	0.722057	-1.38493	SAHA 0.5uM down vs DMSO Control	25.8047	5.3198	0.773085	1.42e-06	0.839281	0.873117	1
25293	215992_s_at	9693	RAPGEF2	Rap guanine nucleotide exchange factor (GEF) 2	NM_014247	1.44e-06	3.65e-07	0.484051	-2.0659	VPA 2mM down vs Untreated Control	0.0365976	0.82344	-1.21442	TSA 0.2uM down vs DMSO Control	0.000411236	0.682366	-1.46549	SAHA 0.5uM down vs DMSO Control	25.7588	3.07397	0.447513	1.44e-06	0.839031	0.872919	1
11082	201625_s_at	3638	INSIG1	insulin induced gene 1	NM_005542 /// NM_198336 /// NM_198337	1.44e-06	9.31e-07	0.271328	-3.68558	VPA 2mM down vs Untreated Control	0.00261352	0.553706	-1.80601	TSA 0.2uM down vs DMSO Control	3.12e-05	0.382119	-2.61699	SAHA 0.5uM down vs DMSO Control	25.7478	11.5447	1.68141	1.44e-06	0.838971	0.872872	1
28915	219622_at	55647	RAB20	RAB20, member RAS oncogene family	NM_017817	1.45e-06	8.26e-07	2.68592	2.68592	VPA 2mM up vs Untreated Control	0.299867	1.1413	1.1413	TSA 0.2uM up vs DMSO Control	0.769595	1.03739	1.03739	SAHA 0.5uM up vs DMSO Control	25.7397	6.49271	0.945919	1.45e-06	0.838927	0.872837	1
33886	224618_at	9991	ROD1	ROD1 regulator of differentiation 1 (S. pombe)	NM_001163788 /// NM_001163790 /// NM_005156	1.45e-06	5.14e-07	0.465322	-2.14905	VPA 2mM down vs Untreated Control	0.121708	0.860299	-1.16239	TSA 0.2uM down vs DMSO Control	0.000122698	0.62452	-1.60123	SAHA 0.5uM down vs DMSO Control	25.7349	3.6055	0.525381	1.45e-06	0.838901	0.872816	1
40078	230815_at	389765	LOC389765	kinesin family member 27 pseudogene	NR_029410	1.45e-06	2.09e-07	0.490069	-2.04053	VPA 2mM down vs Untreated Control	0.0519584	0.845272	-1.18305	TSA 0.2uM down vs DMSO Control	0.00161076	0.736639	-1.35752	SAHA 0.5uM down vs DMSO Control	25.7301	2.71635	0.395891	1.45e-06	0.838874	0.872796	1
39144	229881_at	11278	KLF12	Kruppel-like factor 12	NM_007249	1.46e-06	1.1e-06	0.375194	-2.66529	VPA 2mM down vs Untreated Control	0.0612831	0.776596	-1.28767	TSA 0.2uM down vs DMSO Control	1.83e-05	0.463075	-2.15948	SAHA 0.5uM down vs DMSO Control	25.7168	6.6892	0.975413	1.46e-06	0.838802	0.872738	1
28269	218976_at	56521	DNAJC12	DnaJ (Hsp40) homolog, subfamily C, member 12	NM_021800 /// NM_201262	1.46e-06	1.23e-05	2.13804	2.13804	VPA 2mM up vs Untreated Control	0.00299185	1.5234	1.5234	TSA 0.2uM up vs DMSO Control	1.07e-06	2.5488	2.5488	SAHA 0.5uM up vs DMSO Control	25.7066	6.0649	0.884728	1.46e-06	0.838746	0.872694	1
46365	237107_at	8575	PRKRA	protein kinase, interferon-inducible double stranded RNA dependent activator	NM_001139517 /// NM_001139518 /// NM_003690	1.46e-06	4.13e-07	0.384574	-2.60028	VPA 2mM down vs Untreated Control	0.356299	0.898365	-1.11313	TSA 0.2uM down vs DMSO Control	0.0161866	0.737137	-1.3566	SAHA 0.5uM down vs DMSO Control	25.6927	5.42499	0.79181	1.46e-06	0.83867	0.872634	1
32808	223523_at	66000	TMEM108	transmembrane protein 108	NM_001136469 /// NM_023943	1.46e-06	6.41e-07	3.63846	3.63846	VPA 2mM up vs Untreated Control	0.169394	1.25554	1.25554	TSA 0.2uM up vs DMSO Control	0.457724	1.12767	1.12767	SAHA 0.5uM up vs DMSO Control	25.6916	10.6294	1.55149	1.46e-06	0.838664	0.872629	1
14808	205352_at	5274	SERPINI1	serpin peptidase inhibitor, clade I (neuroserpin), member 1	NM_001122752 /// NM_005025	1.47e-06	1.16e-06	3.84819	3.84819	VPA 2mM up vs Untreated Control	0.0110884	1.64861	1.64861	TSA 0.2uM up vs DMSO Control	2.02e-05	2.86824	2.86824	SAHA 0.5uM up vs DMSO Control	25.682	12.7454	1.86104	1.47e-06	0.838611	0.872588	1
52032	242774_at	23224	SYNE2	spectrin repeat containing, nuclear envelope 2	NM_015180 /// NM_182910 /// NM_182913 /// NM_182914	1.48e-06	1.2e-07	0.416325	-2.40197	VPA 2mM down vs Untreated Control	0.339007	0.9116	-1.09697	TSA 0.2uM down vs DMSO Control	0.00682344	0.745485	-1.34141	SAHA 0.5uM down vs DMSO Control	25.6378	3.74919	0.548389	1.48e-06	0.838368	0.872396	1
44279	235021_at	158358	KIAA2026	KIAA2026	NM_001017969	1.49e-06	5.85e-07	0.470004	-2.12764	VPA 2mM down vs Untreated Control	0.0217998	0.791273	-1.26379	TSA 0.2uM down vs DMSO Control	0.000127175	0.626378	-1.59648	SAHA 0.5uM down vs DMSO Control	25.6268	3.57108	0.52256	1.49e-06	0.838308	0.872348	1
15988	206533_at	1138	CHRNA5	cholinergic receptor, nicotinic, alpha 5	NM_000745	1.49e-06	9.32e-07	2.21387	2.21387	VPA 2mM up vs Untreated Control	0.0549336	1.23136	1.23136	TSA 0.2uM up vs DMSO Control	5.34e-05	1.7456	1.7456	SAHA 0.5uM up vs DMSO Control	25.613	4.2637	0.624249	1.49e-06	0.838232	0.872288	1
52347	243089_at	---	---	---	---	1.49e-06	6.47e-07	0.401168	-2.49272	VPA 2mM down vs Untreated Control	0.212967	0.864915	-1.15618	TSA 0.2uM down vs DMSO Control	0.056794	0.79434	-1.25891	SAHA 0.5uM down vs DMSO Control	25.6129	5.30858	0.777232	1.49e-06	0.838231	0.872288	1
47705	238447_at	27303	RBMS3	RNA binding motif, single stranded interacting protein 3	NM_001003792 /// NM_001003793 /// NM_001177711 /// NM_001177712 /// NM_014483	1.5e-06	2.96e-06	2.45556	2.45556	VPA 2mM up vs Untreated Control	2.69e-05	2.09451	2.09451	TSA 0.2uM up vs DMSO Control	1.44e-05	2.18716	2.18716	SAHA 0.5uM up vs DMSO Control	25.6061	6.59684	0.966105	1.5e-06	0.838193	0.872258	1
32863	223578_x_at	378938	MALAT1	metastasis associated lung adenocarcinoma transcript 1 (non-protein coding)	NR_002819	1.51e-06	4.53e-07	0.455803	-2.19393	VPA 2mM down vs Untreated Control	0.0146223	0.773143	-1.29342	TSA 0.2uM down vs DMSO Control	6.1e-05	0.598704	-1.67028	SAHA 0.5uM down vs DMSO Control	25.569	3.70284	0.543066	1.51e-06	0.837989	0.872096	1
45265	236007_at	11216	AKAP10	A kinase (PRKA) anchor protein 10	NM_007202	1.52e-06	1.01e-06	0.491471	-2.03471	VPA 2mM down vs Untreated Control	0.469936	0.935474	-1.06898	TSA 0.2uM down vs DMSO Control	0.16334	0.876438	-1.14098	SAHA 0.5uM down vs DMSO Control	25.5388	3.44259	0.505495	1.52e-06	0.837822	0.871965	1
19244	209829_at	9750	FAM65B	family with sequence similarity 65, member B	NM_014722 /// NM_015864	1.52e-06	6.99e-07	3.27373	3.27373	VPA 2mM up vs Untreated Control	0.0439251	1.378	1.378	TSA 0.2uM up vs DMSO Control	0.00191957	1.72814	1.72814	SAHA 0.5uM up vs DMSO Control	25.5327	9.0335	1.32675	1.52e-06	0.837788	0.871938	1
6514	1562289_at	---	---	---	---	1.53e-06	1.96e-07	4.53361	4.53361	VPA 2mM up vs Untreated Control	0.0620283	1.40294	1.40294	TSA 0.2uM up vs DMSO Control	0.0167352	1.57139	1.57139	SAHA 0.5uM up vs DMSO Control	25.5233	11.9818	1.76042	1.53e-06	0.837736	0.871897	1
45871	236613_at	58517	RBM25	RNA binding motif protein 25	NM_021239	1.55e-06	7.65e-07	0.357127	-2.80013	VPA 2mM down vs Untreated Control	0.040556	0.751471	-1.33072	TSA 0.2uM down vs DMSO Control	0.000305459	0.551779	-1.81232	SAHA 0.5uM down vs DMSO Control	25.4756	6.89341	1.01471	1.55e-06	0.837471	0.871688	1
45693	236435_at	---	---	---	---	1.55e-06	7.24e-07	0.389836	-2.56518	VPA 2mM down vs Untreated Control	0.0598221	0.789471	-1.26667	TSA 0.2uM down vs DMSO Control	0.0604626	0.789996	-1.26583	SAHA 0.5uM down vs DMSO Control	25.4664	5.71695	0.841839	1.55e-06	0.83742	0.871647	1
28851	219558_at	79572	ATP13A3	ATPase type 13A3	NM_024524	1.56e-06	2.99e-06	0.347633	-2.87659	VPA 2mM down vs Untreated Control	0.031519	0.706632	-1.41516	TSA 0.2uM down vs DMSO Control	5.05e-06	0.364053	-2.74686	SAHA 0.5uM down vs DMSO Control	25.4487	9.08369	1.33853	1.56e-06	0.837322	0.87157	1
13114	203658_at	788	SLC25A20	solute carrier family 25 (carnitine/acylcarnitine translocase), member 20	NM_000387	1.56e-06	3.28e-07	2.03143	2.03143	VPA 2mM up vs Untreated Control	0.0367347	1.20682	1.20682	TSA 0.2uM up vs DMSO Control	0.0012781	1.3827	1.3827	SAHA 0.5uM up vs DMSO Control	25.4478	2.84861	0.419773	1.56e-06	0.837316	0.871566	1
11002	201545_s_at	8106	PABPN1	poly(A) binding protein, nuclear 1	NM_004643	1.57e-06	2.51e-07	0.482088	-2.07431	VPA 2mM down vs Untreated Control	0.0255431	0.814734	-1.22739	TSA 0.2uM down vs DMSO Control	0.00125623	0.720831	-1.38729	SAHA 0.5uM down vs DMSO Control	25.4195	2.89148	0.426564	1.57e-06	0.837159	0.871441	1
49579	240321_at	---	---	---	---	1.57e-06	2.71e-07	0.442546	-2.25965	VPA 2mM down vs Untreated Control	0.271352	0.899342	-1.11192	TSA 0.2uM down vs DMSO Control	0.0280094	0.797767	-1.2535	SAHA 0.5uM down vs DMSO Control	25.4125	3.65184	0.538883	1.57e-06	0.83712	0.87141	1
13446	203990_s_at	7403	KDM6A	lysine (K)-specific demethylase 6A	NM_021140	1.58e-06	5.65e-07	0.393608	-2.5406	VPA 2mM down vs Untreated Control	0.0108549	0.720798	-1.38735	TSA 0.2uM down vs DMSO Control	3.95e-05	0.524117	-1.90797	SAHA 0.5uM down vs DMSO Control	25.385	5.36387	0.792378	1.58e-06	0.836966	0.871289	1
414	1552825_at	252884	ZNF396	zinc finger protein 396	NM_145756	1.6e-06	3.3e-07	2.34699	2.34699	VPA 2mM up vs Untreated Control	0.257093	1.12339	1.12339	TSA 0.2uM up vs DMSO Control	0.000215698	1.61301	1.61301	SAHA 0.5uM up vs DMSO Control	25.3316	4.11353	0.608952	1.6e-06	0.836667	0.871053	1
22549	213238_at	57205	ATP10D	ATPase, class V, type 10D	NM_020453	1.6e-06	6.8e-07	2.93296	2.93296	VPA 2mM up vs Untreated Control	0.000560903	1.7775	1.7775	TSA 0.2uM up vs DMSO Control	9.86e-05	1.99826	1.99826	SAHA 0.5uM up vs DMSO Control	25.3311	7.34377	1.08717	1.6e-06	0.836664	0.87105	1
37770	228507_at	---	---	---	---	1.61e-06	2.99e-07	3.72057	3.72057	VPA 2mM up vs Untreated Control	0.0290543	1.43936	1.43936	TSA 0.2uM up vs DMSO Control	0.107705	1.29457	1.29457	SAHA 0.5uM up vs DMSO Control	25.3235	9.60267	1.422	1.61e-06	0.836621	0.871017	1
46074	236816_at	80018	NAA25	N(alpha)-acetyltransferase 25, NatB auxiliary subunit	NM_024953	1.61e-06	7.91e-07	0.435316	-2.29718	VPA 2mM down vs Untreated Control	0.200426	0.870862	-1.14829	TSA 0.2uM down vs DMSO Control	0.00289148	0.69293	-1.44315	SAHA 0.5uM down vs DMSO Control	25.3163	4.49339	0.665588	1.61e-06	0.836581	0.870985	1
48133	238875_at	---	---	---	---	1.62e-06	7.35e-07	0.32986	-3.03159	VPA 2mM down vs Untreated Control	0.0347005	0.727725	-1.37415	TSA 0.2uM down vs DMSO Control	0.000127762	0.496807	-2.01286	SAHA 0.5uM down vs DMSO Control	25.2835	7.88623	1.16967	1.62e-06	0.836396	0.870839	1
30936	221646_s_at	79844	ZDHHC11	zinc finger, DHHC-type containing 11	NM_024786	1.62e-06	2.66e-07	0.465779	-2.14694	VPA 2mM down vs Untreated Control	0.12398	0.867883	-1.15223	TSA 0.2uM down vs DMSO Control	0.190624	0.887647	-1.12657	SAHA 0.5uM down vs DMSO Control	25.2819	3.18243	0.472043	1.62e-06	0.836387	0.870832	1
21728	212414_s_at	23157 /// 84656	GLYR1 /// SEPT6	glyoxylate reductase 1 homolog (Arabidopsis) /// septin 6	NM_015129 /// NM_032569 /// NM_145799 /// NM_145800 /// NM_145802	1.64e-06	1.62e-06	2.16068	2.16068	VPA 2mM up vs Untreated Control	0.0351148	1.26474	1.26474	TSA 0.2uM up vs DMSO Control	3.42e-05	1.80293	1.80293	SAHA 0.5uM up vs DMSO Control	25.2523	4.32384	0.642096	1.64e-06	0.83622	0.8707	1
20637	211276_at	140597	TCEAL2	transcription elongation factor A (SII)-like 2	NM_080390	1.64e-06	8.59e-07	2.63163	2.63163	VPA 2mM up vs Untreated Control	0.000701448	1.67151	1.67151	TSA 0.2uM up vs DMSO Control	0.000868723	1.65024	1.65024	SAHA 0.5uM up vs DMSO Control	25.232	6.14424	0.91316	1.64e-06	0.836105	0.87061	1
45917	236659_x_at	---	---	---	---	1.65e-06	2.51e-06	0.482294	-2.07343	VPA 2mM down vs Untreated Control	0.541999	0.939766	-1.06409	TSA 0.2uM down vs DMSO Control	0.385093	1.09316	1.09316	SAHA 0.5uM up vs DMSO Control	25.2227	4.16277	0.618902	1.65e-06	0.836053	0.870568	1
46093	236835_at	645431	LOC645431	hypothetical LOC645431	NR_024334	1.66e-06	5.62e-06	0.397685	-2.51455	VPA 2mM down vs Untreated Control	0.0124761	0.682051	-1.46617	TSA 0.2uM down vs DMSO Control	2.76e-06	0.375417	-2.66371	SAHA 0.5uM down vs DMSO Control	25.1977	7.62974	1.13548	1.66e-06	0.835911	0.870456	1
25345	216044_x_at	388650	FAM69A	family with sequence similarity 69, member A	NM_001006605	1.67e-06	2.55e-06	2.06092	2.06092	VPA 2mM up vs Untreated Control	0.000128686	1.65708	1.65708	TSA 0.2uM up vs DMSO Control	3.19e-05	1.7834	1.7834	SAHA 0.5uM up vs DMSO Control	25.1801	4.0998	0.610572	1.67e-06	0.835811	0.870377	1
8137	1566079_at	647190	RPS16P5	ribosomal protein S16 pseudogene 5	---	1.67e-06	4.21e-07	0.426792	-2.34306	VPA 2mM down vs Untreated Control	0.0364406	0.793912	-1.25959	TSA 0.2uM down vs DMSO Control	0.012663	0.752492	-1.32892	SAHA 0.5uM down vs DMSO Control	25.1654	4.23017	0.630354	1.67e-06	0.835728	0.870311	1
45363	236105_at	65986	ZBTB10	zinc finger and BTB domain containing 10	NM_001105539 /// NM_023929	1.67e-06	1.25e-06	0.472871	-2.11474	VPA 2mM down vs Untreated Control	0.00364422	0.717542	-1.39365	TSA 0.2uM down vs DMSO Control	1.53e-05	0.546632	-1.82938	SAHA 0.5uM down vs DMSO Control	25.165	3.90068	0.581266	1.67e-06	0.835725	0.870309	1
1633	1554512_a_at	84902	CCDC123	coiled-coil domain containing 123	NM_032816	1.69e-06	1.42e-06	0.366079	-2.73165	VPA 2mM down vs Untreated Control	0.0127897	0.690904	-1.44738	TSA 0.2uM down vs DMSO Control	1.92e-05	0.448304	-2.23063	SAHA 0.5uM down vs DMSO Control	25.1257	7.16567	1.06947	1.69e-06	0.835502	0.870133	1
4092	1558170_at	---	---	---	---	1.71e-06	3.71e-06	0.39936	-2.50401	VPA 2mM down vs Untreated Control	0.00311147	0.634053	-1.57716	TSA 0.2uM down vs DMSO Control	3.92e-06	0.401076	-2.49329	SAHA 0.5uM down vs DMSO Control	25.069	7.00458	1.0478	1.71e-06	0.835178	0.869877	1
47478	238220_at	7403	KDM6A	lysine (K)-specific demethylase 6A	NM_021140	1.72e-06	3.03e-07	0.346543	-2.88564	VPA 2mM down vs Untreated Control	0.48481	0.916421	-1.0912	TSA 0.2uM down vs DMSO Control	0.00209501	0.636308	-1.57157	SAHA 0.5uM down vs DMSO Control	25.0548	6.19385	0.927044	1.72e-06	0.835097	0.869814	1
17650	208216_at	1748	DLX4	distal-less homeobox 4	NM_001934 /// NM_138281	1.72e-06	3.18e-07	2.2768	2.2768	VPA 2mM up vs Untreated Control	0.982965	0.99794	-1.00206	TSA 0.2uM down vs DMSO Control	0.985309	0.998224	-1.00178	SAHA 0.5uM down vs DMSO Control	25.0525	3.76189	0.563102	1.72e-06	0.835083	0.869803	1
3003	1556416_s_at	---	---	---	---	1.75e-06	6.54e-07	0.387744	-2.57902	VPA 2mM down vs Untreated Control	0.749456	0.963027	-1.03839	TSA 0.2uM down vs DMSO Control	0.0254241	0.750229	-1.33293	SAHA 0.5uM down vs DMSO Control	24.978	5.5786	0.837529	1.75e-06	0.834656	0.869465	1
50248	240990_at	---	---	---	---	1.76e-06	3.33e-07	0.347615	-2.87675	VPA 2mM down vs Untreated Control	0.321601	0.882096	-1.13366	TSA 0.2uM down vs DMSO Control	0.00533038	0.671417	-1.48939	SAHA 0.5uM down vs DMSO Control	24.9733	6.22907	0.935358	1.76e-06	0.834629	0.869444	1
18037	208610_s_at	23524	SRRM2	serine/arginine repetitive matrix 2	NM_016333	1.76e-06	7.87e-07	0.397417	-2.51625	VPA 2mM down vs Untreated Control	0.0200826	0.742473	-1.34685	TSA 0.2uM down vs DMSO Control	5.75e-05	0.530753	-1.88411	SAHA 0.5uM down vs DMSO Control	24.957	5.44885	0.818736	1.76e-06	0.834535	0.86937	1
16684	207230_at	50937	CDON	Cdon homolog (mouse)	NM_016952	1.77e-06	1.25e-07	2.14108	2.14108	VPA 2mM up vs Untreated Control	0.67301	1.03578	1.03578	TSA 0.2uM up vs DMSO Control	0.559719	1.04993	1.04993	SAHA 0.5uM up vs DMSO Control	24.9442	2.77091	0.416566	1.77e-06	0.834461	0.869311	1
53985	244726_at	---	---	---	---	1.77e-06	2.47e-07	2.99898	2.99898	VPA 2mM up vs Untreated Control	0.180151	1.19084	1.19084	TSA 0.2uM up vs DMSO Control	0.0189542	1.38636	1.38636	SAHA 0.5uM up vs DMSO Control	24.9404	6.41025	0.963837	1.77e-06	0.834439	0.869294	1
22345	213033_s_at	4781	NFIB	nuclear factor I/B	NM_001190737 /// NM_001190738 /// NM_005596	1.77e-06	3.56e-06	2.31789	2.31789	VPA 2mM up vs Untreated Control	0.838805	1.02477	1.02477	TSA 0.2uM up vs DMSO Control	0.820081	0.973005	-1.02774	SAHA 0.5uM down vs DMSO Control	24.9384	5.80446	0.872821	1.77e-06	0.834428	0.869285	1
38978	229715_at	---	---	---	---	1.77e-06	5.11e-07	3.19562	3.19562	VPA 2mM up vs Untreated Control	0.00147797	1.71667	1.71667	TSA 0.2uM up vs DMSO Control	0.000903629	1.77548	1.77548	SAHA 0.5uM up vs DMSO Control	24.936	8.05056	1.21069	1.77e-06	0.834414	0.869274	1
23898	214591_at	56062	KLHL4	kelch-like 4 (Drosophila)	NM_019117 /// NM_057162	1.78e-06	6.62e-07	3.75865	3.75865	VPA 2mM up vs Untreated Control	0.0078064	1.64402	1.64402	TSA 0.2uM up vs DMSO Control	0.100454	1.32793	1.32793	SAHA 0.5uM up vs DMSO Control	24.9216	10.8939	1.63923	1.78e-06	0.834331	0.869209	1
49529	240271_at	---	---	---	---	1.78e-06	3.52e-07	0.287282	-3.48091	VPA 2mM down vs Untreated Control	0.289982	0.85285	-1.17254	TSA 0.2uM down vs DMSO Control	0.00059655	0.533596	-1.87408	SAHA 0.5uM down vs DMSO Control	24.9186	8.73684	1.31481	1.78e-06	0.834313	0.869195	1
42759	233499_at	57554	LRRC7	leucine rich repeat containing 7	NM_020794	1.8e-06	3.63e-06	3.04044	3.04044	VPA 2mM up vs Untreated Control	0.924267	1.01526	1.01526	TSA 0.2uM up vs DMSO Control	0.232014	0.822733	-1.21546	SAHA 0.5uM down vs DMSO Control	24.8716	10.1625	1.53225	1.8e-06	0.834041	0.86898	1
10751	201294_s_at	26118	WSB1	WD repeat and SOCS box-containing 1	NM_015626 /// NM_134265	1.82e-06	1.89e-05	0.348853	-2.86654	VPA 2mM down vs Untreated Control	0.0124476	0.614549	-1.62721	TSA 0.2uM down vs DMSO Control	1.47e-06	0.268871	-3.71926	SAHA 0.5uM down vs DMSO Control	24.8346	12.164	1.83675	1.82e-06	0.833826	0.86881	1
26834	217540_at	91775	FAM55C	family with sequence similarity 55, member C	NM_001134456 /// NM_145037	1.83e-06	1.88e-06	2.13539	2.13539	VPA 2mM up vs Untreated Control	0.125538	1.17825	1.17825	TSA 0.2uM up vs DMSO Control	0.000135951	1.67111	1.67111	SAHA 0.5uM up vs DMSO Control	24.8166	4.22365	0.638229	1.83e-06	0.833722	0.868728	1
33496	224216_at	---	---	---	---	1.83e-06	4.04e-07	0.440177	-2.27182	VPA 2mM down vs Untreated Control	0.11028	0.848877	-1.17803	TSA 0.2uM down vs DMSO Control	0.00339616	0.715053	-1.3985	SAHA 0.5uM down vs DMSO Control	24.814	3.84993	0.581818	1.83e-06	0.833707	0.868716	1
45419	236161_at	---	---	---	---	1.83e-06	4.26e-07	2.51208	2.51208	VPA 2mM up vs Untreated Control	0.597318	1.06048	1.06048	TSA 0.2uM up vs DMSO Control	0.0125496	1.3613	1.3613	SAHA 0.5uM up vs DMSO Control	24.8133	4.89176	0.739285	1.83e-06	0.833703	0.868712	1
40377	231114_at	84690	SPATA22	spermatogenesis associated 22	NM_001170695 /// NM_001170696 /// NM_001170697 /// NM_001170698 /// NM_001170699 /// NM	1.85e-06	4.94e-07	4.43874	4.43874	VPA 2mM up vs Untreated Control	0.246911	1.2394	1.2394	TSA 0.2uM up vs DMSO Control	0.0133042	1.64838	1.64838	SAHA 0.5uM up vs DMSO Control	24.7759	13.0902	1.98128	1.85e-06	0.833485	0.868541	1
20203	210814_at	7222	TRPC3	transient receptor potential cation channel, subfamily C, member 3	NM_001130698 /// NM_003305	1.88e-06	6.59e-07	2.85295	2.85295	VPA 2mM up vs Untreated Control	0.0408054	1.33245	1.33245	TSA 0.2uM up vs DMSO Control	0.018751	1.40199	1.40199	SAHA 0.5uM up vs DMSO Control	24.7146	6.76766	1.02687	1.88e-06	0.833126	0.868257	1
48715	239457_at	148229	ATP8B3	ATPase, aminophospholipid transporter, class I, type 8B, member 3	NM_001178002 /// NM_138813	1.88e-06	1.27e-06	2.46891	2.46891	VPA 2mM up vs Untreated Control	0.00056384	1.6623	1.6623	TSA 0.2uM up vs DMSO Control	0.0462671	1.28841	1.28841	SAHA 0.5uM up vs DMSO Control	24.7094	5.59844	0.849643	1.88e-06	0.833095	0.868233	1
29395	220102_at	668	FOXL2	forkhead box L2	NM_023067	1.88e-06	4.11e-07	2.64669	2.64669	VPA 2mM up vs Untreated Control	0.232425	1.15333	1.15333	TSA 0.2uM up vs DMSO Control	0.200834	1.16576	1.16576	SAHA 0.5uM up vs DMSO Control	24.7055	5.40567	0.820516	1.88e-06	0.833073	0.868215	1
16489	207034_s_at	2736	GLI2	GLI family zinc finger 2	NM_005270	1.9e-06	2.63e-07	0.46473	-2.15179	VPA 2mM down vs Untreated Control	0.0176698	0.792843	-1.26128	TSA 0.2uM down vs DMSO Control	0.00384863	0.742756	-1.34634	SAHA 0.5uM down vs DMSO Control	24.6759	3.11837	0.473899	1.9e-06	0.832899	0.868078	1
48142	238884_at	---	---	---	---	1.91e-06	7.78e-07	0.439213	-2.2768	VPA 2mM down vs Untreated Control	0.0465346	0.801498	-1.24766	TSA 0.2uM down vs DMSO Control	0.00117406	0.665401	-1.50285	SAHA 0.5uM down vs DMSO Control	24.6495	4.27018	0.649634	1.91e-06	0.832744	0.867956	1
53713	244454_at	---	---	---	---	1.93e-06	2.02e-06	0.409551	-2.4417	VPA 2mM down vs Untreated Control	0.197097	0.850821	-1.17534	TSA 0.2uM down vs DMSO Control	3.13e-05	0.495834	-2.0168	SAHA 0.5uM down vs DMSO Control	24.6054	5.86897	0.894463	1.93e-06	0.832483	0.86775	1
20448	211075_s_at	961	CD47	CD47 molecule	NM_001777 /// NM_198793	1.94e-06	7.93e-07	2.15618	2.15618	VPA 2mM up vs Untreated Control	0.378219	1.09049	1.09049	TSA 0.2uM up vs DMSO Control	0.00138788	1.45236	1.45236	SAHA 0.5uM up vs DMSO Control	24.5975	3.72791	0.568336	1.94e-06	0.832437	0.867713	1
53475	244216_at	---	---	---	---	1.95e-06	1.47e-06	2.44958	2.44958	VPA 2mM up vs Untreated Control	0.000200047	1.76971	1.76971	TSA 0.2uM up vs DMSO Control	3.21e-05	1.98176	1.98176	SAHA 0.5uM up vs DMSO Control	24.5741	5.5987	0.85436	1.95e-06	0.832298	0.867604	1
11194	201737_s_at	10299	2013-03-06	membrane-associated ring finger (C3HC4) 6	NM_005885	1.95e-06	6.4e-07	0.448192	-2.23119	VPA 2mM down vs Untreated Control	0.0115681	0.754605	-1.3252	TSA 0.2uM down vs DMSO Control	0.000269339	0.629352	-1.58894	SAHA 0.5uM down vs DMSO Control	24.5735	3.92465	0.598914	1.95e-06	0.832295	0.867601	1
37184	227921_at	---	---	---	---	1.95e-06	6.49e-07	0.469178	-2.13139	VPA 2mM down vs Untreated Control	0.494803	0.93735	-1.06684	TSA 0.2uM down vs DMSO Control	0.0508026	0.821768	-1.21689	SAHA 0.5uM down vs DMSO Control	24.5602	3.49617	0.533817	1.95e-06	0.832216	0.867539	1
22872	213562_s_at	6713	SQLE	squalene epoxidase	NM_003129	1.96e-06	3.2e-07	0.325601	-3.07124	VPA 2mM down vs Untreated Control	0.0175821	0.707828	-1.41277	TSA 0.2uM down vs DMSO Control	0.00446167	0.648591	-1.5418	SAHA 0.5uM down vs DMSO Control	24.5552	6.8637	1.0482	1.96e-06	0.832186	0.867516	1
54105	244846_at	---	---	---	---	1.97e-06	2.53e-06	0.384912	-2.598	VPA 2mM down vs Untreated Control	0.0953417	0.792808	-1.26134	TSA 0.2uM down vs DMSO Control	0.000452773	0.558464	-1.79063	SAHA 0.5uM down vs DMSO Control	24.5399	6.95206	1.06236	1.97e-06	0.832095	0.867444	1
53709	244450_at	---	---	---	---	2.02e-06	7.17e-07	0.352684	-2.8354	VPA 2mM down vs Untreated Control	0.178088	0.834138	-1.19884	TSA 0.2uM down vs DMSO Control	0.0264874	0.729191	-1.37138	SAHA 0.5uM down vs DMSO Control	24.4365	6.70346	1.02871	2.02e-06	0.83148	0.866958	1
37840	228577_x_at	57489	ODF2L	outer dense fiber of sperm tails 2-like	NM_001007022 /// NM_001184765 /// NM_001184766 /// NM_020729	2.02e-06	2.24e-06	0.497999	-2.00803	VPA 2mM down vs Untreated Control	0.58107	1.05461	1.05461	TSA 0.2uM up vs DMSO Control	0.467113	0.932077	-1.07287	SAHA 0.5uM down vs DMSO Control	24.4358	3.61598	0.55492	2.02e-06	0.831475	0.866954	1
39798	230535_s_at	514	ATP5E	ATP synthase, H+ transporting, mitochondrial F1 complex, epsilon subunit	NM_001001977 /// NM_006886	2.04e-06	8.47e-07	2.90242	2.90242	VPA 2mM up vs Untreated Control	0.00918547	1.48812	1.48812	TSA 0.2uM up vs DMSO Control	0.000125115	1.97648	1.97648	SAHA 0.5uM up vs DMSO Control	24.3933	7.18643	1.10478	2.04e-06	0.831221	0.866753	1
49503	240245_at	---	---	---	---	2.04e-06	2.22e-06	3.08313	3.08313	VPA 2mM up vs Untreated Control	0.000130258	2.17348	2.17348	TSA 0.2uM up vs DMSO Control	3.74e-05	2.40396	2.40396	SAHA 0.5uM up vs DMSO Control	24.3896	9.40585	1.44619	2.04e-06	0.831198	0.866736	1
45908	236650_at	---	---	---	---	2.05e-06	1.73e-06	0.344231	-2.90503	VPA 2mM down vs Untreated Control	0.0601716	0.750602	-1.33226	TSA 0.2uM down vs DMSO Control	0.000189001	0.500173	-1.99931	SAHA 0.5uM down vs DMSO Control	24.3741	8.08346	1.24366	2.05e-06	0.831106	0.866662	1
15631	206176_at	654	BMP6	bone morphogenetic protein 6	NM_001718	2.05e-06	3.01e-06	2.59859	2.59859	VPA 2mM up vs Untreated Control	0.394071	0.890329	-1.12318	TSA 0.2uM down vs DMSO Control	0.0114974	1.46374	1.46374	SAHA 0.5uM up vs DMSO Control	24.3701	7.11175	1.09433	2.05e-06	0.831082	0.866643	1
28811	219518_s_at	619189 /// 80237	ELL3 /// SERINC4	elongation factor RNA polymerase II-like 3 /// serine incorporator 4	NM_001033517 /// NM_025165	2.07e-06	1.3e-06	2.02625	2.02625	VPA 2mM up vs Untreated Control	0.000281893	1.53651	1.53651	TSA 0.2uM up vs DMSO Control	6.46e-05	1.64758	1.64758	SAHA 0.5uM up vs DMSO Control	24.3365	3.37688	0.520341	2.07e-06	0.83088	0.866484	1
37419	228156_at	---	---	---	---	2.1e-06	2.23e-06	0.472835	-2.1149	VPA 2mM down vs Untreated Control	0.423937	0.920135	-1.0868	TSA 0.2uM down vs DMSO Control	0.00771032	0.732495	-1.3652	SAHA 0.5uM down vs DMSO Control	24.2951	4.14762	0.640194	2.1e-06	0.83063	0.866287	1
11453	201996_s_at	23013	SPEN	spen homolog, transcriptional regulator (Drosophila)	NM_015001	2.1e-06	1.06e-06	0.359317	-2.78306	VPA 2mM down vs Untreated Control	0.0217713	0.716681	-1.39532	TSA 0.2uM down vs DMSO Control	5.33e-05	0.484215	-2.0652	SAHA 0.5uM down vs DMSO Control	24.2934	6.85065	1.05749	2.1e-06	0.830619	0.866278	1
49910	240652_at	---	---	---	---	2.11e-06	1.67e-06	0.330546	-3.0253	VPA 2mM down vs Untreated Control	0.416087	1.13	1.13	TSA 0.2uM up vs DMSO Control	0.261124	0.84312	-1.18607	SAHA 0.5uM down vs DMSO Control	24.2626	8.62678	1.33334	2.11e-06	0.830434	0.866132	1
33095	223810_at	57626	KLHL1	kelch-like 1 (Drosophila)	NM_020866	2.12e-06	2.62e-06	0.22115	-4.52183	VPA 2mM down vs Untreated Control	0.00249793	0.472679	-2.1156	TSA 0.2uM down vs DMSO Control	1e-05	0.260851	-3.8336	SAHA 0.5uM down vs DMSO Control	24.2474	17.2587	2.66916	2.12e-06	0.830341	0.866059	1
46497	237239_at	---	---	---	---	2.13e-06	1.06e-06	0.465518	-2.14814	VPA 2mM down vs Untreated Control	0.0419066	0.805616	-1.24129	TSA 0.2uM down vs DMSO Control	0.00636921	0.735029	-1.36049	SAHA 0.5uM down vs DMSO Control	24.2398	3.81155	0.589661	2.13e-06	0.830296	0.866023	1
5940	1561331_at	339476	C1orf99	chromosome 1 open reading frame 99	NM_001012274	2.13e-06	4.58e-06	6.36404	6.36404	VPA 2mM up vs Untreated Control	0.000703618	3.09328	3.09328	TSA 0.2uM up vs DMSO Control	5.37e-06	6.20494	6.20494	SAHA 0.5uM up vs DMSO Control	24.2368	28.5371	4.41535	2.13e-06	0.830277	0.866008	1
23265	213957_s_at	9857	CEP350	centrosomal protein 350kDa	NM_014810	2.13e-06	1.28e-06	0.395665	-2.52739	VPA 2mM down vs Untreated Control	0.390288	0.899498	-1.11173	TSA 0.2uM down vs DMSO Control	7.76e-05	0.525579	-1.90266	SAHA 0.5uM down vs DMSO Control	24.2237	5.78155	0.895025	2.13e-06	0.830198	0.865946	1
36249	226985_at	152273	FGD5	FYVE, RhoGEF and PH domain containing 5	NM_152536	2.17e-06	1.62e-06	2.44658	2.44658	VPA 2mM up vs Untreated Control	0.179528	1.18035	1.18035	TSA 0.2uM up vs DMSO Control	0.213152	0.858028	-1.16546	SAHA 0.5uM down vs DMSO Control	24.1614	5.57935	0.86595	2.17e-06	0.829819	0.865646	1
3262	1556818_at	---	---	---	---	2.17e-06	1.53e-06	0.399109	-2.50558	VPA 2mM down vs Untreated Control	0.121254	0.820618	-1.21859	TSA 0.2uM down vs DMSO Control	0.00315172	0.655364	-1.52587	SAHA 0.5uM down vs DMSO Control	24.1583	5.82686	0.90448	2.17e-06	0.8298	0.865632	1
33315	224032_x_at	30014 /// 64663 /// 728712	SPANXA1 /// SPANXA2 /// SPANXC	sperm protein associated with the nucleus, X-linked, family member A1 /// SPANX family,	NM_013453 /// NM_022661 /// NM_145662	2.17e-06	4.96e-07	2.74488	2.74488	VPA 2mM up vs Untreated Control	0.968866	0.99522	-1.0048	TSA 0.2uM down vs DMSO Control	0.493742	1.08838	1.08838	SAHA 0.5uM up vs DMSO Control	24.1532	5.8615	0.910049	2.17e-06	0.829769	0.865607	1
52226	242968_at	---	---	---	---	2.2e-06	2.75e-06	0.463579	-2.15713	VPA 2mM down vs Untreated Control	0.60456	0.945575	-1.05756	TSA 0.2uM down vs DMSO Control	0.931559	1.00928	1.00928	SAHA 0.5uM up vs DMSO Control	24.1128	4.49372	0.698858	2.2e-06	0.829522	0.865412	1
25323	216022_at	---	---	---	---	2.23e-06	1.66e-06	0.434077	-2.30374	VPA 2mM down vs Untreated Control	0.00473305	0.694424	-1.44004	TSA 0.2uM down vs DMSO Control	0.00374848	0.685789	-1.45818	SAHA 0.5uM down vs DMSO Control	24.0603	4.85461	0.756632	2.23e-06	0.8292	0.865158	1
46749	237491_at	---	---	---	---	2.23e-06	7.64e-07	0.321452	-3.11088	VPA 2mM down vs Untreated Control	0.114709	0.790341	-1.26528	TSA 0.2uM down vs DMSO Control	0.00827549	0.652418	-1.53276	SAHA 0.5uM down vs DMSO Control	24.056	7.90676	1.23255	2.23e-06	0.829174	0.865137	1
37233	227970_at	80045	GPR157	G protein-coupled receptor 157	NM_024980	2.24e-06	1.46e-06	2.09573	2.09573	VPA 2mM up vs Untreated Control	0.000980126	1.48323	1.48323	TSA 0.2uM up vs DMSO Control	0.000442916	1.54084	1.54084	SAHA 0.5uM up vs DMSO Control	24.038	3.73196	0.582198	2.24e-06	0.829063	0.865049	1
3426	1557066_at	55692	LUC7L	LUC7-like (S. cerevisiae)	NM_018032 /// NM_201412	2.25e-06	1.08e-06	0.393632	-2.54045	VPA 2mM down vs Untreated Control	0.201302	0.853247	-1.17199	TSA 0.2uM down vs DMSO Control	0.000477102	0.590233	-1.69425	SAHA 0.5uM down vs DMSO Control	24.0289	5.64171	0.880458	2.25e-06	0.829007	0.865005	1
18699	209276_s_at	2745	GLRX	glutaredoxin (thioltransferase)	NM_001118890 /// NM_002064	2.25e-06	2.68e-06	2.24704	2.24704	VPA 2mM up vs Untreated Control	0.000292241	1.68369	1.68369	TSA 0.2uM up vs DMSO Control	1.41e-05	2.01606	2.01606	SAHA 0.5uM up vs DMSO Control	24.0242	4.94299	0.771564	2.25e-06	0.828978	0.864983	1
2690	1555938_x_at	7431	VIM	vimentin	NM_003380	2.26e-06	2.72e-06	0.428454	-2.33397	VPA 2mM down vs Untreated Control	0.000886152	0.617896	-1.6184	TSA 0.2uM down vs DMSO Control	2.91e-05	0.502808	-1.98883	SAHA 0.5uM down vs DMSO Control	24.0061	5.42542	0.847507	2.26e-06	0.828866	0.864894	1
52721	243463_s_at	6016	RIT1	Ras-like without CAAX 1	NM_006912	2.27e-06	3.4e-07	0.37961	-2.63428	VPA 2mM down vs Untreated Control	0.0605605	0.796082	-1.25615	TSA 0.2uM down vs DMSO Control	0.0196864	0.745754	-1.34093	SAHA 0.5uM down vs DMSO Control	23.9855	5.04395	0.788592	2.27e-06	0.82874	0.864794	1
36514	227250_at	83999	KREMEN1	kringle containing transmembrane protein 1	NM_001039570 /// NM_032045	2.3e-06	1.46e-06	2.61479	2.61479	VPA 2mM up vs Untreated Control	0.01934	1.38891	1.38891	TSA 0.2uM up vs DMSO Control	0.00210087	1.59227	1.59227	SAHA 0.5uM up vs DMSO Control	23.9347	6.26912	0.982224	2.3e-06	0.828425	0.864546	1
32227	222939_s_at	117247	SLC16A10	solute carrier family 16, member 10 (aromatic amino acid transporter)	NM_018593	2.31e-06	7.76e-07	2.62619	2.62619	VPA 2mM up vs Untreated Control	0.00695279	1.45352	1.45352	TSA 0.2uM up vs DMSO Control	8.87e-05	1.88615	1.88615	SAHA 0.5uM up vs DMSO Control	23.929	5.7067	0.894318	2.31e-06	0.82839	0.864518	1
41692	232429_at	---	---	---	---	2.33e-06	2.14e-07	2.35901	2.35901	VPA 2mM up vs Untreated Control	0.196114	1.13871	1.13871	TSA 0.2uM up vs DMSO Control	0.0127933	1.3116	1.3116	SAHA 0.5uM up vs DMSO Control	23.8976	3.66811	0.575599	2.33e-06	0.828195	0.864364	1
48761	239503_at	---	---	---	---	2.34e-06	1.19e-05	2.23049	2.23049	VPA 2mM up vs Untreated Control	0.0944767	0.799607	-1.25061	TSA 0.2uM down vs DMSO Control	0.641887	0.942272	-1.06126	SAHA 0.5uM down vs DMSO Control	23.8714	6.23837	0.979997	2.34e-06	0.828032	0.864236	1
34522	225256_at	---	---	---	---	2.38e-06	6.69e-07	0.492414	-2.03081	VPA 2mM down vs Untreated Control	0.00773456	0.765963	-1.30555	TSA 0.2uM down vs DMSO Control	0.0002678	0.663316	-1.50758	SAHA 0.5uM down vs DMSO Control	23.8067	2.98435	0.470091	2.38e-06	0.827628	0.863917	1
41300	232037_at	9543	IGDCC3	immunoglobulin superfamily, DCC subclass, member 3	NM_004884	2.4e-06	3.45e-07	0.338977	-2.95005	VPA 2mM down vs Untreated Control	0.220177	0.85148	-1.17443	TSA 0.2uM down vs DMSO Control	0.00502204	0.661885	-1.51084	SAHA 0.5uM down vs DMSO Control	23.7756	6.25152	0.98602	2.4e-06	0.827433	0.863763	1
38273	229010_at	867	CBL	Cas-Br-M (murine) ecotropic retroviral transforming sequence	NM_005188	2.45e-06	2.93e-05	0.377006	-2.65248	VPA 2mM down vs Untreated Control	0.0233242	0.6586	-1.51837	TSA 0.2uM down vs DMSO Control	1.61e-06	0.284487	-3.5151	SAHA 0.5uM down vs DMSO Control	23.7052	10.7984	1.70823	2.45e-06	0.826991	0.863414	1
23349	214041_x_at	6168	RPL37A	Ribosomal protein L37a	NM_000998	2.46e-06	2.87e-06	0.490689	-2.03795	VPA 2mM down vs Untreated Control	0.876859	1.01562	1.01562	TSA 0.2uM up vs DMSO Control	0.641727	0.954384	-1.0478	SAHA 0.5uM down vs DMSO Control	23.6843	3.81236	0.603622	2.46e-06	0.826859	0.86331	1
34506	225240_s_at	124540	MSI2	musashi homolog 2 (Drosophila)	NM_138962 /// NM_170721	2.47e-06	5.32e-07	0.3969	-2.51953	VPA 2mM down vs Untreated Control	0.0301966	0.766477	-1.30467	TSA 0.2uM down vs DMSO Control	0.00244495	0.667746	-1.49758	SAHA 0.5uM down vs DMSO Control	23.681	4.86762	0.770812	2.47e-06	0.826838	0.863293	1
54606	823_at	6376	CX3CL1	chemokine (C-X3-C motif) ligand 1	NM_002996	2.48e-06	2.4e-06	2.54957	2.54957	VPA 2mM up vs Untreated Control	0.948817	0.991725	-1.00834	TSA 0.2uM down vs DMSO Control	0.395181	1.11788	1.11788	SAHA 0.5uM up vs DMSO Control	23.6593	6.38444	1.01193	2.48e-06	0.826701	0.863185	1
14988	205532_s_at	1004	CDH6	cadherin 6, type 2, K-cadherin (fetal kidney)	NM_004932	2.5e-06	8.95e-07	3.65523	3.65523	VPA 2mM up vs Untreated Control	0.373896	1.16063	1.16063	TSA 0.2uM up vs DMSO Control	0.00143524	1.88344	1.88344	SAHA 0.5uM up vs DMSO Control	23.6323	10.3952	1.64953	2.5e-06	0.82653	0.86305	1
19230	209815_at	5727	PTCH1	patched 1	NM_000264 /// NM_001083602 /// NM_001083603 /// NM_001083604 /// NM_001083605 /// NM_00	2.51e-06	8.2e-07	0.323832	-3.08802	VPA 2mM down vs Untreated Control	0.815003	1.03399	1.03399	TSA 0.2uM up vs DMSO Control	0.111383	0.788624	-1.26803	SAHA 0.5uM down vs DMSO Control	23.6124	7.74776	1.23046	2.51e-06	0.826404	0.862951	1
49575	240317_at	56131	PCDHB4	protocadherin beta 4	NM_018938	2.52e-06	1.84e-05	0.424267	-2.35701	VPA 2mM down vs Untreated Control	0.00573754	0.638629	-1.56585	TSA 0.2uM down vs DMSO Control	2.89e-06	0.364813	-2.74113	SAHA 0.5uM down vs DMSO Control	23.5975	7.62576	1.21185	2.52e-06	0.82631	0.862876	1
19180	209763_at	91851	CHRDL1	chordin-like 1	NM_001143981 /// NM_001143982 /// NM_001143983 /// NM_145234	2.53e-06	1.53e-06	2.40916	2.40916	VPA 2mM up vs Untreated Control	4.27e-05	1.92673	1.92673	TSA 0.2uM up vs DMSO Control	0.00149855	1.56261	1.56261	SAHA 0.5uM up vs DMSO Control	23.5856	5.21343	0.828909	2.53e-06	0.826234	0.862817	1
41029	231766_s_at	1303	COL12A1	collagen, type XII, alpha 1	NM_004370 /// NM_080645	2.54e-06	9.51e-07	3.98346	3.98346	VPA 2mM up vs Untreated Control	0.483246	1.13339	1.13339	TSA 0.2uM up vs DMSO Control	0.324058	1.19434	1.19434	SAHA 0.5uM up vs DMSO Control	23.5731	11.9067	1.89412	2.54e-06	0.826154	0.862753	1
51813	242555_at	388272	C16orf87	Chromosome 16 open reading frame 87	NM_001001436	2.55e-06	7.06e-07	0.48939	-2.04336	VPA 2mM down vs Untreated Control	0.239924	0.898013	-1.11357	TSA 0.2uM down vs DMSO Control	0.000723098	0.68929	-1.45077	SAHA 0.5uM down vs DMSO Control	23.5604	3.03129	0.482477	2.55e-06	0.826073	0.86269	1
16011	206556_at	27098	CLUL1	clusterin-like 1 (retinal)	NM_014410 /// NM_199167	2.55e-06	6.77e-07	2.82251	2.82251	VPA 2mM up vs Untreated Control	0.842278	1.02609	1.02609	TSA 0.2uM up vs DMSO Control	0.297586	1.14713	1.14713	SAHA 0.5uM up vs DMSO Control	23.5527	6.34513	1.01026	2.55e-06	0.826024	0.862651	1
38225	228962_at	5144	PDE4D	phosphodiesterase 4D, cAMP-specific	NM_001104631 /// NM_001165899 /// NM_001197218 /// NM_001197219 /// NM_001197220 /// NM	2.6e-06	1.24e-06	2.18046	2.18046	VPA 2mM up vs Untreated Control	0.00013332	1.6668	1.6668	TSA 0.2uM up vs DMSO Control	0.000495047	1.55876	1.55876	SAHA 0.5uM up vs DMSO Control	23.4785	3.94007	0.62931	2.6e-06	0.825551	0.862277	1
52230	242972_at	---	---	---	---	2.61e-06	1.54e-05	0.497859	-2.0086	VPA 2mM down vs Untreated Control	0.161481	0.848541	-1.17849	TSA 0.2uM down vs DMSO Control	1.35e-05	0.49359	-2.02597	SAHA 0.5uM down vs DMSO Control	23.4761	4.86105	0.77649	2.61e-06	0.825535	0.862264	1
3839	1557707_at	---	---	---	---	2.63e-06	1.55e-06	0.390412	-2.5614	VPA 2mM down vs Untreated Control	0.357982	0.889614	-1.12408	TSA 0.2uM down vs DMSO Control	0.00886975	0.690242	-1.44877	SAHA 0.5uM down vs DMSO Control	23.4374	5.93667	0.949872	2.63e-06	0.825287	0.862068	1
48068	238810_at	5991	RFX3	regulatory factor X, 3 (influences HLA class II expression)	NM_002919 /// NM_134428	2.67e-06	9.89e-07	0.403949	-2.47556	VPA 2mM down vs Untreated Control	0.0228319	0.747836	-1.33719	TSA 0.2uM down vs DMSO Control	0.0025941	0.661534	-1.51164	SAHA 0.5uM down vs DMSO Control	23.3817	5.11204	0.81988	2.67e-06	0.824928	0.861785	1
15762	206307_s_at	2297	FOXD1	forkhead box D1	NM_004472	2.68e-06	1.18e-06	3.23115	3.23115	VPA 2mM up vs Untreated Control	0.481842	1.11458	1.11458	TSA 0.2uM up vs DMSO Control	0.31366	1.16977	1.16977	SAHA 0.5uM up vs DMSO Control	23.3673	8.80176	1.41251	2.68e-06	0.824835	0.861712	1
48974	239716_at	---	---	---	---	2.72e-06	1.54e-06	0.481093	-2.0786	VPA 2mM down vs Untreated Control	0.0750411	0.832339	-1.20143	TSA 0.2uM down vs DMSO Control	0.0579491	0.821235	-1.21768	SAHA 0.5uM down vs DMSO Control	23.3148	3.57284	0.574663	2.72e-06	0.824496	0.861444	1
29306	220013_at	79852	EPHX3	epoxide hydrolase 3	NM_001142886 /// NM_024794	2.75e-06	1.13e-06	2.14005	2.14005	VPA 2mM up vs Untreated Control	0.123844	1.17176	1.17176	TSA 0.2uM up vs DMSO Control	0.245108	1.12481	1.12481	SAHA 0.5uM up vs DMSO Control	23.283	3.6644	0.590195	2.75e-06	0.824289	0.861281	1
5025	1559827_at	401074	LOC401074	hypothetical LOC401074	XM_001714392	2.77e-06	1.12e-06	3.14136	3.14136	VPA 2mM up vs Untreated Control	0.000115792	2.12722	2.12722	TSA 0.2uM up vs DMSO Control	0.000624062	1.87688	1.87688	SAHA 0.5uM up vs DMSO Control	23.2571	8.27877	1.33488	2.77e-06	0.82412	0.861148	1
19471	210057_at	23049	SMG1	SMG1 homolog, phosphatidylinositol 3-kinase-related kinase (C. elegans)	NM_015092	2.78e-06	5.96e-07	0.440289	-2.27124	VPA 2mM down vs Untreated Control	0.0286764	0.785926	-1.27239	TSA 0.2uM down vs DMSO Control	0.000228224	0.619381	-1.61452	SAHA 0.5uM down vs DMSO Control	23.2393	3.83402	0.618676	2.78e-06	0.824004	0.861056	1
53391	244132_x_at	9849	ZNF518A	Zinc finger protein 518A	NM_014803	2.78e-06	1.95e-06	0.493189	-2.02762	VPA 2mM down vs Untreated Control	0.403295	0.921927	-1.08468	TSA 0.2uM down vs DMSO Control	0.000285961	0.641454	-1.55896	SAHA 0.5uM down vs DMSO Control	23.2341	3.45603	0.557805	2.78e-06	0.82397	0.861029	1
33643	224368_s_at	57446	NDRG3	NDRG family member 3	NM_022477 /// NM_032013	2.8e-06	1.9e-06	2.19828	2.19828	VPA 2mM up vs Untreated Control	0.357747	1.10483	1.10483	TSA 0.2uM up vs DMSO Control	0.000784376	1.55349	1.55349	SAHA 0.5uM up vs DMSO Control	23.2184	4.26764	0.689265	2.8e-06	0.823868	0.860949	1
35612	226347_at	---	---	---	---	2.84e-06	8.71e-06	0.437546	-2.28548	VPA 2mM down vs Untreated Control	0.0106142	0.693237	-1.44251	TSA 0.2uM down vs DMSO Control	4.5e-06	0.4167	-2.39981	SAHA 0.5uM down vs DMSO Control	23.1548	6.08095	0.984831	2.84e-06	0.823452	0.86062	1
2861	1556204_a_at	100507816 /// 730051	LOC100507816 /// ZNF814	hypothetical LOC100507816 /// zinc finger protein 814	NM_001144989 /// XR_111906 /// XR_115329	2.86e-06	1.01e-06	0.419113	-2.38599	VPA 2mM down vs Untreated Control	0.0630571	0.801725	-1.24731	TSA 0.2uM down vs DMSO Control	0.000160372	0.577132	-1.73271	SAHA 0.5uM down vs DMSO Control	23.1311	4.66712	0.75663	2.86e-06	0.823296	0.860497	1
31347	222058_at	---	---	---	---	2.95e-06	7.29e-07	0.325409	-3.07305	VPA 2mM down vs Untreated Control	0.00637266	0.644945	-1.55052	TSA 0.2uM down vs DMSO Control	0.000505337	0.54292	-1.84189	SAHA 0.5uM down vs DMSO Control	23.0212	7.3489	1.19709	2.95e-06	0.822571	0.859924	1
46108	236850_at	4076	CAPRIN1	Cell cycle associated protein 1	NM_005898 /// NM_203364	2.97e-06	1.61e-06	0.39424	-2.53652	VPA 2mM down vs Untreated Control	0.0759389	0.791735	-1.26305	TSA 0.2uM down vs DMSO Control	7.19e-05	0.515256	-1.94078	SAHA 0.5uM down vs DMSO Control	23.0024	5.74718	0.936943	2.97e-06	0.822446	0.859826	1
53642	244383_at	---	---	---	---	3e-06	1.3e-06	0.456955	-2.1884	VPA 2mM down vs Untreated Control	0.200972	0.873369	-1.14499	TSA 0.2uM down vs DMSO Control	0.0192088	0.766828	-1.30407	SAHA 0.5uM down vs DMSO Control	22.9566	3.91691	0.639833	3e-06	0.822142	0.859585	1
23440	214132_at	509	ATP5C1	ATP synthase, H+ transporting, mitochondrial F1 complex, gamma polypeptide 1	NM_001001973 /// NM_005174	3.02e-06	8.2e-07	0.426239	-2.3461	VPA 2mM down vs Untreated Control	0.0313442	0.777164	-1.28673	TSA 0.2uM down vs DMSO Control	0.000595715	0.631515	-1.58349	SAHA 0.5uM down vs DMSO Control	22.941	4.30574	0.703829	3.02e-06	0.822037	0.859503	1
17766	208334_at	64579	NDST4	N-deacetylase/N-sulfotransferase (heparan glucosaminyl) 4	NM_022569	3.02e-06	1.12e-06	6.25759	6.25759	VPA 2mM up vs Untreated Control	0.00044836	2.8485	2.8485	TSA 0.2uM up vs DMSO Control	0.000277135	3.01492	3.01492	SAHA 0.5uM up vs DMSO Control	22.9309	20.9286	3.42255	3.02e-06	0.82197	0.85945	1
43141	233882_s_at	80031	SEMA6D	sema domain, transmembrane domain (TM), and cytoplasmic domain, (semaphorin) 6D	NM_020858 /// NM_024966 /// NM_153616 /// NM_153617 /// NM_153618 /// NM_153619	3.03e-06	1.39e-05	0.480357	-2.08179	VPA 2mM down vs Untreated Control	0.0778515	0.802638	-1.24589	TSA 0.2uM down vs DMSO Control	4.56e-06	0.44542	-2.24507	SAHA 0.5uM down vs DMSO Control	22.929	5.15111	0.842456	3.03e-06	0.821957	0.85944	1
31835	222547_at	9448	MAP4K4	mitogen-activated protein kinase kinase kinase kinase 4	NM_004834 /// NM_145686 /// NM_145687	3.03e-06	4.33e-07	0.482292	-2.07343	VPA 2mM down vs Untreated Control	0.00801096	0.768313	-1.30155	TSA 0.2uM down vs DMSO Control	0.000900263	0.700641	-1.42726	SAHA 0.5uM down vs DMSO Control	22.9227	2.83959	0.464537	3.03e-06	0.821915	0.859407	1
47945	238687_x_at	54989	ZNF770	zinc finger protein 770	NM_014106	3.03e-06	5.04e-06	0.428079	-2.33602	VPA 2mM down vs Untreated Control	0.0372904	0.75512	-1.32429	TSA 0.2uM down vs DMSO Control	1.08e-05	0.452069	-2.21205	SAHA 0.5uM down vs DMSO Control	22.9201	5.76671	0.943502	3.03e-06	0.821898	0.859393	1
14548	205092_x_at	22890	ZBTB1	zinc finger and BTB domain containing 1	NM_001123329 /// NM_014950	3.04e-06	5.78e-07	0.365602	-2.73522	VPA 2mM down vs Untreated Control	0.0195777	0.727417	-1.37473	TSA 0.2uM down vs DMSO Control	0.000465829	0.581467	-1.71979	SAHA 0.5uM down vs DMSO Control	22.9124	5.6587	0.92614	3.04e-06	0.821847	0.859353	1
20533	211162_x_at	6319	SCD	stearoyl-CoA desaturase (delta-9-desaturase)	NM_005063	3.08e-06	3.41e-06	0.431284	-2.31866	VPA 2mM down vs Untreated Control	0.000385344	0.585198	-1.70882	TSA 0.2uM down vs DMSO Control	1.93e-05	0.485631	-2.05918	SAHA 0.5uM down vs DMSO Control	22.8707	5.28745	0.866959	3.08e-06	0.821567	0.859132	1
1608	1554481_a_at	2035	EPB41	erythrocyte membrane protein band 4.1 (elliptocytosis 1, RH-linked)	NM_001166005 /// NM_001166006 /// NM_001166007 /// NM_004437 /// NM_203342 /// NM_20334	3.1e-06	1.1e-06	0.427037	-2.34172	VPA 2mM down vs Untreated Control	0.0805363	0.815995	-1.2255	TSA 0.2uM down vs DMSO Control	0.000214659	0.591209	-1.69145	SAHA 0.5uM down vs DMSO Control	22.8384	4.47733	0.735165	3.1e-06	0.821351	0.858961	1
14604	205148_s_at	1183	CLCN4	chloride channel 4	NM_001830	3.13e-06	1.76e-06	2.43943	2.43943	VPA 2mM up vs Untreated Control	0.70868	0.955975	-1.04605	TSA 0.2uM down vs DMSO Control	0.267569	1.14584	1.14584	SAHA 0.5uM up vs DMSO Control	22.8122	5.30962	0.872824	3.13e-06	0.821175	0.858822	1
15770	206315_at	9244	CRLF1	cytokine receptor-like factor 1	NM_004750	3.13e-06	1.49e-06	3.37464	3.37464	VPA 2mM up vs Untreated Control	0.250482	1.20931	1.20931	TSA 0.2uM up vs DMSO Control	0.114631	1.30514	1.30514	SAHA 0.5uM up vs DMSO Control	22.809	9.59964	1.57826	3.13e-06	0.821153	0.858805	1
13255	203799_at	9936	CD302	CD302 molecule	NM_001198763 /// NM_001198764 /// NM_014880	3.13e-06	6.22e-07	8.81067	8.81067	VPA 2mM up vs Untreated Control	0.0514415	1.75195	1.75195	TSA 0.2uM up vs DMSO Control	0.0394024	1.81815	1.81815	SAHA 0.5uM up vs DMSO Control	22.8027	26.6527	4.38315	3.13e-06	0.82111	0.858771	1
12313	202856_s_at	9123	SLC16A3	solute carrier family 16, member 3 (monocarboxylic acid transporter 4)	NM_001042422 /// NM_001042423 /// NM_004207	3.13e-06	1.11e-06	0.158219	-6.32037	VPA 2mM down vs Untreated Control	0.103402	0.664938	-1.5039	TSA 0.2uM down vs DMSO Control	0.000192776	0.315753	-3.16703	SAHA 0.5uM down vs DMSO Control	22.8015	21.0241	3.45769	3.13e-06	0.821103	0.858765	1
38261	228998_at	23112	TNRC6B	trinucleotide repeat containing 6B	NM_001024843 /// NM_001162501 /// NM_015088	3.14e-06	8.09e-07	0.441878	-2.26307	VPA 2mM down vs Untreated Control	0.0336543	0.788607	-1.26806	TSA 0.2uM down vs DMSO Control	0.000551414	0.64168	-1.55841	SAHA 0.5uM down vs DMSO Control	22.795	3.91626	0.644264	3.14e-06	0.821058	0.85873	1
19995	210601_at	1004	CDH6	cadherin 6, type 2, K-cadherin (fetal kidney)	NM_004932	3.14e-06	8.96e-07	2.55287	2.55287	VPA 2mM up vs Untreated Control	0.804797	1.03001	1.03001	TSA 0.2uM up vs DMSO Control	0.0518451	1.28179	1.28179	SAHA 0.5uM up vs DMSO Control	22.7933	5.24287	0.862566	3.14e-06	0.821047	0.858722	1
53524	244265_at	---	---	---	---	3.16e-06	2.52e-06	0.423384	-2.36192	VPA 2mM down vs Untreated Control	0.0138047	0.720907	-1.38714	TSA 0.2uM down vs DMSO Control	0.0014334	0.632948	-1.57991	SAHA 0.5uM down vs DMSO Control	22.7693	5.22541	0.8606	3.16e-06	0.820885	0.858594	1
29357	220064_at	79809	TTC21B	tetratricopeptide repeat domain 21B	NM_024753	3.25e-06	6.24e-07	2.62626	2.62626	VPA 2mM up vs Untreated Control	0.867409	1.02017	1.02017	TSA 0.2uM up vs DMSO Control	0.186234	1.17692	1.17692	SAHA 0.5uM up vs DMSO Control	22.6703	5.22002	0.863467	3.25e-06	0.820214	0.858064	1
46773	237515_at	148534	TMEM56	transmembrane protein 56	NM_152487	3.25e-06	4.5e-07	2.72075	2.72075	VPA 2mM up vs Untreated Control	0.179438	1.18202	1.18202	TSA 0.2uM up vs DMSO Control	0.00208393	1.55405	1.55405	SAHA 0.5uM up vs DMSO Control	22.6699	5.32239	0.880415	3.25e-06	0.820211	0.858062	1
26698	217404_s_at	1280	COL2A1	collagen, type II, alpha 1	NM_001844 /// NM_033150	3.25e-06	1.06e-06	2.76939	2.76939	VPA 2mM up vs Untreated Control	0.421477	1.11296	1.11296	TSA 0.2uM up vs DMSO Control	0.154014	1.2146	1.2146	SAHA 0.5uM up vs DMSO Control	22.6679	6.32891	1.04701	3.25e-06	0.820198	0.858051	1
22233	212920_at	5978	REST	RE1-silencing transcription factor	NM_001193508 /// NM_005612	3.28e-06	6.75e-07	0.474269	-2.10851	VPA 2mM down vs Untreated Control	0.438623	0.929835	-1.07546	TSA 0.2uM down vs DMSO Control	0.0597031	0.830079	-1.20471	SAHA 0.5uM down vs DMSO Control	22.641	3.15133	0.521952	3.28e-06	0.820014	0.857906	1
50500	241242_at	---	---	---	---	3.31e-06	1.74e-06	0.473276	-2.11293	VPA 2mM down vs Untreated Control	0.370094	0.91253	-1.09585	TSA 0.2uM down vs DMSO Control	0.00756792	0.736792	-1.35723	SAHA 0.5uM down vs DMSO Control	22.6094	3.69417	0.612716	3.31e-06	0.819799	0.857736	1
22850	213540_at	7923	HSD17B8	hydroxysteroid (17-beta) dehydrogenase 8	NM_014234	3.33e-06	7.13e-07	2.07432	2.07432	VPA 2mM up vs Untreated Control	0.431094	1.07538	1.07538	TSA 0.2uM up vs DMSO Control	0.000707217	1.46405	1.46405	SAHA 0.5uM up vs DMSO Control	22.5805	3.03344	0.50377	3.33e-06	0.819601	0.85758	1
4568	1559038_at	4735	2013-09-02	septin 2	NM_001008491 /// NM_001008492 /// NM_004404 /// NM_006155	3.35e-06	1.49e-06	0.410189	-2.4379	VPA 2mM down vs Untreated Control	0.141549	0.834607	-1.19817	TSA 0.2uM down vs DMSO Control	0.0138227	0.722758	-1.38359	SAHA 0.5uM down vs DMSO Control	22.5661	5.10027	0.847556	3.35e-06	0.819502	0.857502	1
36237	226973_at	128434	VSTM2L	V-set and transmembrane domain containing 2 like	NM_080607	3.35e-06	1.66e-06	2.74657	2.74657	VPA 2mM up vs Untreated Control	0.305665	1.15183	1.15183	TSA 0.2uM up vs DMSO Control	0.101629	1.26166	1.26166	SAHA 0.5uM up vs DMSO Control	22.562	6.67353	1.1092	3.35e-06	0.819474	0.857479	1
23998	214693_x_at	100132406	NBPF10	neuroblastoma breakpoint family, member 10	NM_001039703	3.35e-06	4.65e-07	0.279559	-3.57706	VPA 2mM down vs Untreated Control	0.0175662	0.667374	-1.49841	TSA 0.2uM down vs DMSO Control	0.0032605	0.588737	-1.69855	SAHA 0.5uM down vs DMSO Control	22.5577	8.63297	1.43515	3.35e-06	0.819444	0.857456	1
37188	227925_at	399972	FLJ39051	hypothetical LOC399972	NR_033839	3.35e-06	3e-07	0.393481	-2.54142	VPA 2mM down vs Untreated Control	0.0310953	0.775014	-1.2903	TSA 0.2uM down vs DMSO Control	0.0129804	0.739376	-1.35249	SAHA 0.5uM down vs DMSO Control	22.5574	4.31244	0.716911	3.35e-06	0.819443	0.857455	1
5453	1560599_a_at	84902	CCDC123	coiled-coil domain containing 123	NM_032816	3.38e-06	1.1e-06	0.416834	-2.39904	VPA 2mM down vs Untreated Control	0.229653	0.869568	-1.15	TSA 0.2uM down vs DMSO Control	0.000141758	0.568687	-1.75844	SAHA 0.5uM down vs DMSO Control	22.5343	4.67369	0.777764	3.38e-06	0.819283	0.857329	1
54664	AFFX-r2-Bs-dap-5_at	---	---	---	---	3.39e-06	3.82e-06	0.344409	-2.90353	VPA 2mM down vs Untreated Control	0.432199	0.885401	-1.12943	TSA 0.2uM down vs DMSO Control	0.00608811	0.618143	-1.61775	SAHA 0.5uM down vs DMSO Control	22.5239	8.52853	1.41991	3.39e-06	0.819212	0.857273	1
51584	242326_at	---	---	---	---	3.41e-06	2.36e-06	2.02508	2.02508	VPA 2mM up vs Untreated Control	0.0973635	1.18464	1.18464	TSA 0.2uM up vs DMSO Control	0.480767	1.07175	1.07175	SAHA 0.5uM up vs DMSO Control	22.4946	3.43973	0.573427	3.41e-06	0.81901	0.857113	1
49200	239942_at	---	---	---	---	3.42e-06	2.03e-06	3.0502	3.0502	VPA 2mM up vs Untreated Control	0.0158119	1.50207	1.50207	TSA 0.2uM up vs DMSO Control	0.000144833	2.12717	2.12717	SAHA 0.5uM up vs DMSO Control	22.4851	8.37651	1.39701	3.42e-06	0.818945	0.857062	1
51880	242622_x_at	5728	PTEN	Phosphatase and tensin homolog	NM_000314	3.43e-06	2.95e-07	0.373981	-2.67394	VPA 2mM down vs Untreated Control	0.609305	0.942805	-1.06066	TSA 0.2uM down vs DMSO Control	0.00650452	0.70028	-1.428	SAHA 0.5uM down vs DMSO Control	22.4793	4.7652	0.794931	3.43e-06	0.818905	0.85703	1
48501	239243_at	27332	ZNF638	zinc finger protein 638	NM_001014972 /// NM_014497	3.46e-06	1.95e-06	0.421752	-2.37106	VPA 2mM down vs Untreated Control	0.0100215	0.711826	-1.40484	TSA 0.2uM down vs DMSO Control	0.000558899	0.604561	-1.65409	SAHA 0.5uM down vs DMSO Control	22.4483	4.97755	0.831503	3.46e-06	0.81869	0.856861	1
8506	1566897_at	---	---	---	---	3.49e-06	1.87e-06	0.277735	-3.60056	VPA 2mM down vs Untreated Control	0.0464474	0.690492	-1.44824	TSA 0.2uM down vs DMSO Control	0.000254749	0.444121	-2.25164	SAHA 0.5uM down vs DMSO Control	22.4128	10.867	1.81821	3.49e-06	0.818444	0.856667	1
623	1553117_a_at	11329	STK38	serine/threonine kinase 38	NM_007271	3.52e-06	4.09e-07	0.481823	-2.07545	VPA 2mM down vs Untreated Control	0.00661584	0.762808	-1.31095	TSA 0.2uM down vs DMSO Control	0.0254503	0.807931	-1.23773	SAHA 0.5uM down vs DMSO Control	22.382	2.75449	0.461503	3.52e-06	0.81823	0.856498	1
50689	241431_at	100507077	LOC100507077	hypothetical LOC100507077	XR_110527	3.52e-06	7.38e-07	2.03256	2.03256	VPA 2mM up vs Untreated Control	0.00637174	1.31963	1.31963	TSA 0.2uM up vs DMSO Control	0.000514089	1.47034	1.47034	SAHA 0.5uM up vs DMSO Control	22.3816	2.85702	0.478689	3.52e-06	0.818228	0.856495	1
50827	241569_at	---	---	---	---	3.57e-06	3.09e-06	0.451287	-2.21588	VPA 2mM down vs Untreated Control	0.0364046	0.775711	-1.28914	TSA 0.2uM down vs DMSO Control	0.000647426	0.6225	-1.60643	SAHA 0.5uM down vs DMSO Control	22.3362	4.54512	0.763075	3.57e-06	0.817911	0.856246	1
18741	209318_x_at	5325	PLAGL1	pleiomorphic adenoma gene-like 1	NM_001080951 /// NM_001080952 /// NM_001080953 /// NM_001080954 /// NM_001080955 /// NM	3.57e-06	7.65e-07	0.304841	-3.2804	VPA 2mM down vs Untreated Control	0.0948242	0.769325	-1.29984	TSA 0.2uM down vs DMSO Control	0.00169605	0.570717	-1.75218	SAHA 0.5uM down vs DMSO Control	22.3316	8.04342	1.35068	3.57e-06	0.817879	0.85622	1
51194	241936_x_at	---	---	---	---	3.63e-06	1.31e-06	0.4629	-2.16029	VPA 2mM down vs Untreated Control	0.0554622	0.813145	-1.22979	TSA 0.2uM down vs DMSO Control	0.00608543	0.72775	-1.3741	SAHA 0.5uM down vs DMSO Control	22.2797	3.68155	0.619658	3.63e-06	0.817516	0.855934	1
11524	202067_s_at	3949	LDLR	low density lipoprotein receptor	NM_000527 /// NM_001195798 /// NM_001195799 /// NM_001195800 /// NM_001195802 /// NM_00	3.63e-06	5.07e-07	0.40003	-2.49981	VPA 2mM down vs Untreated Control	0.0332601	0.773195	-1.29333	TSA 0.2uM down vs DMSO Control	0.000815964	0.632585	-1.58082	SAHA 0.5uM down vs DMSO Control	22.2781	4.46686	0.751893	3.63e-06	0.817505	0.855925	1
49212	239954_at	90338	ZNF160	zinc finger protein 160	NM_001102603 /// NM_033288 /// NM_198893	3.65e-06	1.29e-06	0.372311	-2.68593	VPA 2mM down vs Untreated Control	0.0189387	0.714786	-1.39902	TSA 0.2uM down vs DMSO Control	0.000814863	0.586896	-1.70388	SAHA 0.5uM down vs DMSO Control	22.2567	6.04132	1.01789	3.65e-06	0.817355	0.855806	1
50456	241198_s_at	85016	C11orf70	chromosome 11 open reading frame 70	NM_001195005 /// NM_032930	3.65e-06	4.35e-06	2.26133	2.26133	VPA 2mM up vs Untreated Control	0.0039945	1.48643	1.48643	TSA 0.2uM up vs DMSO Control	1.94e-05	2.04453	2.04453	SAHA 0.5uM up vs DMSO Control	22.2563	5.0501	0.850899	3.65e-06	0.817352	0.855804	1
44533	235275_at	656	BMP8B	bone morphogenetic protein 8b	NM_001720	3.66e-06	9.48e-07	2.02841	2.02841	VPA 2mM up vs Untreated Control	0.462848	1.06944	1.06944	TSA 0.2uM up vs DMSO Control	0.00204965	1.3931	1.3931	SAHA 0.5uM up vs DMSO Control	22.2489	2.94108	0.495711	3.66e-06	0.8173	0.855763	1
45720	236462_at	---	---	---	---	3.72e-06	2e-06	0.369593	-2.70568	VPA 2mM down vs Untreated Control	0.176188	0.827524	-1.20842	TSA 0.2uM down vs DMSO Control	0.00120243	0.587979	-1.70074	SAHA 0.5uM down vs DMSO Control	22.1875	6.57095	1.11058	3.72e-06	0.816867	0.855422	1
9082	1569181_x_at	---	---	---	---	3.73e-06	1.13e-06	0.395643	-2.52753	VPA 2mM down vs Untreated Control	0.154629	0.837267	-1.19436	TSA 0.2uM down vs DMSO Control	0.0452361	0.771972	-1.29538	SAHA 0.5uM down vs DMSO Control	22.1795	5.18502	0.876656	3.73e-06	0.816811	0.855377	1
9149	1569307_s_at	---	---	---	---	3.77e-06	2.78e-06	0.459943	-2.17418	VPA 2mM down vs Untreated Control	0.80344	1.02747	1.02747	TSA 0.2uM up vs DMSO Control	0.000155421	0.585139	-1.709	SAHA 0.5uM down vs DMSO Control	22.147	4.21994	0.714535	3.77e-06	0.816581	0.855195	1
48032	238774_at	---	---	---	---	3.81e-06	2.98e-06	0.451167	-2.21648	VPA 2mM down vs Untreated Control	0.364969	0.90213	-1.10849	TSA 0.2uM down vs DMSO Control	0.106314	0.827432	-1.20856	SAHA 0.5uM down vs DMSO Control	22.1047	4.47338	0.758895	3.81e-06	0.816281	0.854959	1
19691	210282_at	7750	ZMYM2	zinc finger, MYM-type 2	NM_001190964 /// NM_001190965 /// NM_003453 /// NM_197968	3.82e-06	6.29e-06	0.442661	-2.25906	VPA 2mM down vs Untreated Control	0.0732153	0.793067	-1.26093	TSA 0.2uM down vs DMSO Control	0.0218275	0.734977	-1.36059	SAHA 0.5uM down vs DMSO Control	22.0989	5.32976	0.904417	3.82e-06	0.816239	0.854926	1
51096	241838_at	---	---	---	---	3.86e-06	2.19e-06	0.404294	-2.47345	VPA 2mM down vs Untreated Control	0.765772	0.963596	-1.03778	TSA 0.2uM down vs DMSO Control	0.31923	0.881675	-1.1342	SAHA 0.5uM down vs DMSO Control	22.0569	5.48764	0.93298	3.86e-06	0.815941	0.85469	1
26879	217585_at	10529	NEBL	nebulette	NM_001173484 /// NM_006393 /// NM_213569	3.89e-06	1.62e-06	2.58405	2.58405	VPA 2mM up vs Untreated Control	0.241421	1.16462	1.16462	TSA 0.2uM up vs DMSO Control	0.0536004	1.29915	1.29915	SAHA 0.5uM up vs DMSO Control	22.0352	5.72825	0.974845	3.89e-06	0.815786	0.854568	1
4826	1559496_at	27068	PPA2	pyrophosphatase (inorganic) 2	NM_006903 /// NM_176866 /// NM_176867 /// NM_176869	3.95e-06	2.1e-06	0.485404	-2.06014	VPA 2mM down vs Untreated Control	0.842109	0.980489	-1.0199	TSA 0.2uM down vs DMSO Control	0.0291089	0.790942	-1.26432	SAHA 0.5uM down vs DMSO Control	21.9833	3.45958	0.59015	3.95e-06	0.815414	0.854274	1
29936	220643_s_at	55179	FAIM	Fas apoptotic inhibitory molecule	NM_001033030 /// NM_001033031 /// NM_001033032 /// NM_018147	3.97e-06	8.19e-07	0.416838	-2.39901	VPA 2mM down vs Untreated Control	0.277095	0.884375	-1.13074	TSA 0.2uM down vs DMSO Control	0.0484533	0.791349	-1.26367	SAHA 0.5uM down vs DMSO Control	21.959	4.33965	0.741094	3.97e-06	0.81524	0.854137	1
14735	205279_s_at	2743	GLRB	glycine receptor, beta	NM_000824 /// NM_001166060 /// NM_001166061	3.99e-06	1.67e-06	2.26552	2.26552	VPA 2mM up vs Untreated Control	0.00835423	1.38752	1.38752	TSA 0.2uM up vs DMSO Control	0.000159507	1.71457	1.71457	SAHA 0.5uM up vs DMSO Control	21.941	4.25437	0.727127	3.99e-06	0.81511	0.854034	1
2854	1556194_a_at	100507455	LOC100507455	hypothetical LOC100507455	XR_109831 /// XR_109832 /// XR_112669 /// XR_112670 /// XR_113670 /// XR_113671	4.11e-06	1.11e-06	3.3784	3.3784	VPA 2mM up vs Untreated Control	0.0776404	1.34207	1.34207	TSA 0.2uM up vs DMSO Control	0.00102744	1.87857	1.87857	SAHA 0.5uM up vs DMSO Control	21.8411	8.77342	1.50635	4.11e-06	0.814389	0.853465	1
10409	200952_s_at	894	CCND2	cyclin D2	NM_001759	4.12e-06	2.23e-05	0.22341	-4.47608	VPA 2mM down vs Untreated Control	0.09018	0.63837	-1.56649	TSA 0.2uM down vs DMSO Control	5.99e-06	0.185414	-5.39333	SAHA 0.5uM down vs DMSO Control	21.8351	22.3274	3.83455	4.12e-06	0.814345	0.85343	1
21408	212093_s_at	57509	MTUS1	microtubule associated tumor suppressor 1	NM_001001924 /// NM_001001925 /// NM_001001931 /// NM_001166393 /// NM_020749	4.15e-06	1.62e-06	0.394315	-2.53604	VPA 2mM down vs Untreated Control	0.215456	0.853459	-1.1717	TSA 0.2uM down vs DMSO Control	0.000108189	0.528964	-1.89049	SAHA 0.5uM down vs DMSO Control	21.8061	5.45025	0.937279	4.15e-06	0.814135	0.853264	1
53739	244480_at	---	---	---	---	4.15e-06	2.77e-06	0.396485	-2.52216	VPA 2mM down vs Untreated Control	0.270442	0.864373	-1.15691	TSA 0.2uM down vs DMSO Control	0.240723	0.855905	-1.16835	SAHA 0.5uM down vs DMSO Control	21.804	5.89029	1.01305	4.15e-06	0.814119	0.853252	1
45777	236519_at	138255	C9orf135	chromosome 9 open reading frame 135	NM_001010940	4.15e-06	5.7e-06	4.5586	4.5586	VPA 2mM up vs Untreated Control	0.00421197	2.11385	2.11385	TSA 0.2uM up vs DMSO Control	1.34e-05	4.08391	4.08391	SAHA 0.5uM up vs DMSO Control	21.804	17.9143	3.08103	4.15e-06	0.814119	0.853252	1
2870	1556216_s_at	---	---	---	---	4.18e-06	6.92e-06	2.05665	2.05665	VPA 2mM up vs Untreated Control	0.485898	0.926152	-1.07974	TSA 0.2uM down vs DMSO Control	0.846299	1.0214	1.0214	SAHA 0.5uM up vs DMSO Control	21.7814	4.18142	0.719894	4.18e-06	0.813955	0.853122	1
37353	228090_at	349565	NMNAT3	nicotinamide nucleotide adenylyltransferase 3	NM_178177	4.18e-06	1.07e-06	3.20979	3.20979	VPA 2mM up vs Untreated Control	0.0686522	1.33783	1.33783	TSA 0.2uM up vs DMSO Control	0.000745937	1.86974	1.86974	SAHA 0.5uM up vs DMSO Control	21.7792	7.98411	1.37472	4.18e-06	0.813939	0.85311	1
19640	210230_at	---	---	---	---	4.22e-06	1.78e-06	0.257402	-3.88497	VPA 2mM down vs Untreated Control	0.196748	0.784081	-1.27538	TSA 0.2uM down vs DMSO Control	0.140455	0.7556	-1.32345	SAHA 0.5uM down vs DMSO Control	21.7528	11.7429	2.02438	4.22e-06	0.813746	0.852957	1
11150	201693_s_at	1958	EGR1	early growth response 1	NM_001964	4.24e-06	1.33e-06	2.83338	2.83338	VPA 2mM up vs Untreated Control	0.274574	1.16527	1.16527	TSA 0.2uM up vs DMSO Control	0.0685577	1.30298	1.30298	SAHA 0.5uM up vs DMSO Control	21.7312	6.58208	1.13582	4.24e-06	0.813588	0.852833	1
1743	1554663_a_at	4926	NUMA1	nuclear mitotic apparatus protein 1	NM_006185	4.25e-06	1.07e-06	0.483429	-2.06856	VPA 2mM down vs Untreated Control	0.00635795	0.746038	-1.34041	TSA 0.2uM down vs DMSO Control	0.00238449	0.713767	-1.40102	SAHA 0.5uM down vs DMSO Control	21.7237	3.09224	0.53379	4.25e-06	0.813533	0.852789	1
35299	226034_at	1846	DUSP4	dual specificity phosphatase 4	NM_001394 /// NM_057158	4.26e-06	4.35e-06	0.416994	-2.39812	VPA 2mM down vs Untreated Control	0.00395527	0.653441	-1.53036	TSA 0.2uM down vs DMSO Control	1.86e-05	0.46315	-2.15913	SAHA 0.5uM down vs DMSO Control	21.7148	5.66192	0.977777	4.26e-06	0.813468	0.852738	1
39969	230706_s_at	94032	CAMK2N2	calcium/calmodulin-dependent protein kinase II inhibitor 2	NM_033259	4.28e-06	2.3e-06	2.09236	2.09236	VPA 2mM up vs Untreated Control	0.574918	1.05905	1.05905	TSA 0.2uM up vs DMSO Control	0.49763	1.07203	1.07203	SAHA 0.5uM up vs DMSO Control	21.7023	3.61845	0.625244	4.28e-06	0.813376	0.852665	1
10377	200920_s_at	694	BTG1	B-cell translocation gene 1, anti-proliferative	NM_001731	4.3e-06	6.89e-07	0.413486	-2.41846	VPA 2mM down vs Untreated Control	0.0959359	0.824809	-1.2124	TSA 0.2uM down vs DMSO Control	0.0181399	0.750164	-1.33304	SAHA 0.5uM down vs DMSO Control	21.6827	4.24386	0.733971	4.3e-06	0.813233	0.852552	1
19611	210198_s_at	5354	PLP1	proteolipid protein 1	NM_000533 /// NM_001128834 /// NM_199478	4.34e-06	3.05e-05	0.395365	-2.52931	VPA 2mM down vs Untreated Control	0.27507	1.19589	1.19589	TSA 0.2uM up vs DMSO Control	0.0260815	1.47668	1.47668	SAHA 0.5uM up vs DMSO Control	21.6521	8.99061	1.55712	4.34e-06	0.813007	0.852374	1
29461	220168_at	55259	CASC1	cancer susceptibility candidate 1	NM_001082972 /// NM_001082973 /// NM_018272	4.39e-06	2.89e-05	2.06637	2.06637	VPA 2mM up vs Untreated Control	0.554093	1.07723	1.07723	TSA 0.2uM up vs DMSO Control	0.000102144	1.90149	1.90149	SAHA 0.5uM up vs DMSO Control	21.6159	5.43851	0.943489	4.39e-06	0.812741	0.852164	1
47537	238279_x_at	---	---	---	---	4.39e-06	1.5e-06	0.491524	-2.03449	VPA 2mM down vs Untreated Control	0.177601	0.876813	-1.14049	TSA 0.2uM down vs DMSO Control	0.0109724	0.763692	-1.30943	SAHA 0.5uM down vs DMSO Control	21.6115	3.10771	0.539246	4.39e-06	0.812708	0.852138	1
38641	229378_at	219736	STOX1	storkhead box 1	NM_001130159 /// NM_001130160 /// NM_001130161 /// NM_001130162 /// NM_152709	4.39e-06	5.41e-07	0.457876	-2.184	VPA 2mM down vs Untreated Control	0.533955	1.0617	1.0617	TSA 0.2uM up vs DMSO Control	0.192698	0.879611	-1.13687	SAHA 0.5uM down vs DMSO Control	21.6105	3.18264	0.552272	4.39e-06	0.812701	0.852132	1
15887	206432_at	3037	HAS2	hyaluronan synthase 2	NM_005328	4.47e-06	2.95e-06	0.0522215	-19.1492	VPA 2mM down vs Untreated Control	0.525715	1.30404	1.30404	TSA 0.2uM up vs DMSO Control	0.406243	0.705269	-1.4179	SAHA 0.5uM down vs DMSO Control	21.5511	59.9133	10.4252	4.47e-06	0.812261	0.851785	1
10869	201412_at	26020	LRP10	low density lipoprotein receptor-related protein 10	NM_014045	4.48e-06	2.63e-06	2.05698	2.05698	VPA 2mM up vs Untreated Control	0.750501	0.968485	-1.03254	TSA 0.2uM down vs DMSO Control	0.979147	0.997376	-1.00263	SAHA 0.5uM down vs DMSO Control	21.5438	3.50669	0.610387	4.48e-06	0.812207	0.851743	1
37057	227794_at	92292	GLYATL1	glycine-N-acyltransferase-like 1	NM_080661	4.49e-06	0.000128289	2.05657	2.05657	VPA 2mM up vs Untreated Control	0.000137027	2.04666	2.04666	TSA 0.2uM up vs DMSO Control	1.72e-06	2.9062	2.9062	SAHA 0.5uM up vs DMSO Control	21.5339	7.14152	1.24366	4.49e-06	0.812133	0.851684	1
4458	1558842_at	---	---	---	---	4.52e-06	7.62e-07	0.375057	-2.66626	VPA 2mM down vs Untreated Control	0.287554	0.874732	-1.14321	TSA 0.2uM down vs DMSO Control	0.00951639	0.697241	-1.43422	SAHA 0.5uM down vs DMSO Control	21.5097	5.27653	0.919909	4.52e-06	0.811954	0.851542	1
45823	236565_s_at	55323	LARP6	La ribonucleoprotein domain family, member 6	NM_018357 /// NM_197958	4.59e-06	7.92e-07	2.19227	2.19227	VPA 2mM up vs Untreated Control	0.0121482	1.32026	1.32026	TSA 0.2uM up vs DMSO Control	0.000783801	1.50478	1.50478	SAHA 0.5uM up vs DMSO Control	21.4623	3.39427	0.593064	4.59e-06	0.8116	0.851263	1
47713	238455_at	---	---	---	---	4.59e-06	5.67e-06	2.40831	2.40831	VPA 2mM up vs Untreated Control	0.0355464	1.34598	1.34598	TSA 0.2uM up vs DMSO Control	0.00982273	1.46256	1.46256	SAHA 0.5uM up vs DMSO Control	21.4592	5.91268	1.03324	4.59e-06	0.811577	0.851245	1
45495	236237_at	---	---	---	---	4.61e-06	5.08e-06	0.418512	-2.38942	VPA 2mM down vs Untreated Control	0.22924	0.853619	-1.17148	TSA 0.2uM down vs DMSO Control	0.000102289	0.516826	-1.93489	SAHA 0.5uM down vs DMSO Control	21.4449	5.69338	0.995584	4.61e-06	0.81147	0.85116	1
52967	243709_at	153129	SLC38A9	solute carrier family 38, member 9	NM_173514	4.62e-06	3.1e-06	0.456941	-2.18847	VPA 2mM down vs Untreated Control	0.991248	1.00121	1.00121	TSA 0.2uM up vs DMSO Control	0.0528118	0.795429	-1.25718	SAHA 0.5uM down vs DMSO Control	21.4345	4.22957	0.739972	4.62e-06	0.811392	0.851099	1
1440	1554250_s_at	375593	TRIM73	tripartite motif-containing 73	NM_198924	4.65e-06	1.64e-06	0.382836	-2.61209	VPA 2mM down vs Untreated Control	0.014777	0.705758	-1.41692	TSA 0.2uM down vs DMSO Control	0.00106411	0.599568	-1.66787	SAHA 0.5uM down vs DMSO Control	21.4171	5.7114	1.00003	4.65e-06	0.811262	0.850996	1
38676	229413_s_at	---	---	---	---	4.65e-06	4.09e-06	0.318905	-3.13573	VPA 2mM down vs Untreated Control	0.746729	0.947902	-1.05496	TSA 0.2uM down vs DMSO Control	0.000827101	0.50781	-1.96924	SAHA 0.5uM down vs DMSO Control	21.4147	9.43245	1.65175	4.65e-06	0.811244	0.850982	1
34283	225016_at	147495	APCDD1	adenomatosis polyposis coli down-regulated 1	NM_153000	4.65e-06	2.53e-06	3.10937	3.10937	VPA 2mM up vs Untreated Control	0.94649	1.01064	1.01064	TSA 0.2uM up vs DMSO Control	0.944611	0.989109	-1.01101	SAHA 0.5uM down vs DMSO Control	21.4116	8.56663	1.50035	4.65e-06	0.81122	0.850963	1
20132	210742_at	8556	CDC14A	CDC14 cell division cycle 14 homolog A (S. cerevisiae)	NM_003672 /// NM_033312 /// NM_033313	4.67e-06	5.51e-06	0.492822	-2.02913	VPA 2mM down vs Untreated Control	0.25244	0.884305	-1.13083	TSA 0.2uM down vs DMSO Control	0.0888672	0.828664	-1.20676	SAHA 0.5uM down vs DMSO Control	21.3979	3.80189	0.666286	4.67e-06	0.811117	0.850882	1
41388	232125_at	---	---	---	---	4.74e-06	4.3e-06	0.236592	-4.22669	VPA 2mM down vs Untreated Control	0.594144	0.893905	-1.11869	TSA 0.2uM down vs DMSO Control	9.51e-05	0.338022	-2.95838	SAHA 0.5uM down vs DMSO Control	21.3509	15.087	2.64984	4.74e-06	0.810763	0.850603	1
25370	216069_at	---	---	---	---	4.78e-06	4.36e-07	0.294277	-3.39815	VPA 2mM down vs Untreated Control	0.321458	0.862071	-1.16	TSA 0.2uM down vs DMSO Control	0.00255276	0.592686	-1.68723	SAHA 0.5uM down vs DMSO Control	21.3238	7.43954	1.30831	4.78e-06	0.81056	0.850442	1
41788	232525_at	---	---	---	---	4.85e-06	7.06e-06	0.494437	-2.0225	VPA 2mM down vs Untreated Control	0.00793613	0.725043	-1.37923	TSA 0.2uM down vs DMSO Control	0.000824958	0.645399	-1.54943	SAHA 0.5uM down vs DMSO Control	21.2745	3.91036	0.68927	4.85e-06	0.810186	0.850147	1
18222	208798_x_at	23015	GOLGA8A	golgin A8 family, member A	NM_181077 /// NR_027409	4.88e-06	2.35e-06	0.418619	-2.38881	VPA 2mM down vs Untreated Control	0.395481	0.901724	-1.10899	TSA 0.2uM down vs DMSO Control	0.00264745	0.653616	-1.52995	SAHA 0.5uM down vs DMSO Control	21.2484	4.94755	0.873164	4.88e-06	0.809988	0.84999	1
36387	227123_at	5865	RAB3B	RAB3B, member RAS oncogene family	NM_002867	5e-06	5.6e-06	2.02648	2.02648	VPA 2mM up vs Untreated Control	0.817067	0.975983	-1.02461	TSA 0.2uM down vs DMSO Control	0.44304	0.921864	-1.08476	SAHA 0.5uM down vs DMSO Control	21.1705	3.7588	0.665808	5e-06	0.809394	0.849522	1
11720	202263_at	51706	CYB5R1	cytochrome b5 reductase 1	NM_016243	5e-06	1.25e-06	2.13122	2.13122	VPA 2mM up vs Untreated Control	0.493486	1.07086	1.07086	TSA 0.2uM up vs DMSO Control	0.00873075	1.34167	1.34167	SAHA 0.5uM up vs DMSO Control	21.1695	3.35335	0.594019	5e-06	0.809386	0.849515	1
49119	239861_at	---	---	---	---	5e-06	3.49e-06	0.485769	-2.05859	VPA 2mM down vs Untreated Control	0.205258	0.874392	-1.14365	TSA 0.2uM down vs DMSO Control	0.312663	0.899511	-1.11172	SAHA 0.5uM down vs DMSO Control	21.1673	3.62131	0.641552	5e-06	0.809369	0.849502	1
19409	209994_s_at	5243 /// 5244	ABCB1 /// ABCB4	ATP-binding cassette, sub-family B (MDR/TAP), member 1 /// ATP-binding cassette, sub-fa	NM_000443 /// NM_000927 /// NM_018849 /// NM_018850	5.01e-06	1.18e-06	3.34144	3.34144	VPA 2mM up vs Untreated Control	0.00141067	1.8293	1.8293	TSA 0.2uM up vs DMSO Control	0.00043363	2.00235	2.00235	SAHA 0.5uM up vs DMSO Control	21.1585	8.43259	1.49454	5.01e-06	0.809302	0.849449	1
30430	221138_s_at	---	---	---	---	5.02e-06	8.9e-07	0.373125	-2.68007	VPA 2mM down vs Untreated Control	0.118011	0.814722	-1.22741	TSA 0.2uM down vs DMSO Control	0.000408071	0.572177	-1.74771	SAHA 0.5uM down vs DMSO Control	21.1517	5.37731	0.953346	5.02e-06	0.80925	0.849408	1
46389	237131_at	284485	C1orf230	chromosome 1 open reading frame 230	NM_001144956	5.03e-06	2.82e-06	2.77302	2.77302	VPA 2mM up vs Untreated Control	0.63051	1.07149	1.07149	TSA 0.2uM up vs DMSO Control	0.0434606	1.36354	1.36354	SAHA 0.5uM up vs DMSO Control	21.1503	6.96327	1.2346	5.03e-06	0.809239	0.8494	1
44477	235219_at	116349	C5orf55	chromosome 5 open reading frame 55	NM_138464	5.09e-06	4.01e-06	2.09362	2.09362	VPA 2mM up vs Untreated Control	0.348182	1.10701	1.10701	TSA 0.2uM up vs DMSO Control	0.000427334	1.60305	1.60305	SAHA 0.5uM up vs DMSO Control	21.1084	3.87349	0.688143	5.09e-06	0.808918	0.849146	1
21960	212646_at	23180	RFTN1	raftlin, lipid raft linker 1	NM_015150	5.15e-06	4.28e-05	2.8979	2.8979	VPA 2mM up vs Untreated Control	0.324885	0.826719	-1.2096	TSA 0.2uM down vs DMSO Control	0.0618515	0.685736	-1.45829	SAHA 0.5uM down vs DMSO Control	21.0651	12.2594	2.18241	5.15e-06	0.808584	0.848882	1
52299	243041_s_at	---	---	---	---	5.17e-06	4.17e-06	2.69023	2.69023	VPA 2mM up vs Untreated Control	0.000145692	2.03695	2.03695	TSA 0.2uM up vs DMSO Control	0.000148611	2.034	2.034	SAHA 0.5uM up vs DMSO Control	21.0552	6.97743	1.2427	5.17e-06	0.808508	0.848822	1
40438	231175_at	221336	BEND6	BEN domain containing 6	NM_152731	5.17e-06	2.86e-06	2.96499	2.96499	VPA 2mM up vs Untreated Control	0.000426574	1.9631	1.9631	TSA 0.2uM up vs DMSO Control	0.000124469	2.15726	2.15726	SAHA 0.5uM up vs DMSO Control	21.0513	7.88928	1.40537	5.17e-06	0.808478	0.848798	1
48304	239046_at	---	---	---	---	5.2e-06	3.47e-06	0.327741	-3.05119	VPA 2mM down vs Untreated Control	0.257532	0.831714	-1.20234	TSA 0.2uM down vs DMSO Control	7.41e-05	0.429562	-2.32795	SAHA 0.5uM down vs DMSO Control	21.0337	8.584	1.5304	5.2e-06	0.808342	0.848691	1
51076	241818_at	---	---	---	---	5.23e-06	2.3e-06	0.447292	-2.23567	VPA 2mM down vs Untreated Control	0.0422514	0.784986	-1.27391	TSA 0.2uM down vs DMSO Control	0.000562807	0.621764	-1.60833	SAHA 0.5uM down vs DMSO Control	21.0149	4.16124	0.742552	5.23e-06	0.808196	0.848576	1
49986	240728_at	5332	PLCB4	Phospholipase C, beta 4	NM_000933 /// NM_001172646 /// NM_182797	5.27e-06	1.86e-05	0.484933	-2.06214	VPA 2mM down vs Untreated Control	0.751935	0.962809	-1.03863	TSA 0.2uM down vs DMSO Control	3.04e-05	0.50065	-1.9974	SAHA 0.5uM down vs DMSO Control	20.9914	4.84381	0.86532	5.27e-06	0.808014	0.848432	1
38761	229498_at	55796	MBNL3	muscleblind-like 3 (Drosophila)	NM_001170701 /// NM_001170702 /// NM_001170703 /// NM_001170704 /// NM_018388 /// NM_13	5.28e-06	1.61e-06	2.76387	2.76387	VPA 2mM up vs Untreated Control	0.200516	1.19613	1.19613	TSA 0.2uM up vs DMSO Control	0.0984965	1.2657	1.2657	SAHA 0.5uM up vs DMSO Control	20.9848	6.25108	1.11707	5.28e-06	0.807963	0.848392	1
29208	219915_s_at	117247	SLC16A10	solute carrier family 16, member 10 (aromatic amino acid transporter)	NM_018593	5.3e-06	8.2e-07	2.3464	2.3464	VPA 2mM up vs Untreated Control	0.00333054	1.44769	1.44769	TSA 0.2uM up vs DMSO Control	0.00195063	1.48837	1.48837	SAHA 0.5uM up vs DMSO Control	20.9733	3.93783	0.704079	5.3e-06	0.807874	0.848321	1
54646	AFFX-HUMRGE/M10098_M_at	---	---	---	---	5.35e-06	1.84e-06	0.320205	-3.123	VPA 2mM down vs Untreated Control	0.0261846	0.688159	-1.45315	TSA 0.2uM down vs DMSO Control	0.000116939	0.45772	-2.18474	SAHA 0.5uM down vs DMSO Control	20.9402	8.00629	1.43377	5.35e-06	0.807616	0.848118	1
15565	206110_at	8357	HIST1H3H	histone cluster 1, H3h	NM_003536	5.4e-06	8.84e-07	2.06251	2.06251	VPA 2mM up vs Untreated Control	0.200766	1.12903	1.12903	TSA 0.2uM up vs DMSO Control	0.00821996	1.31779	1.31779	SAHA 0.5uM up vs DMSO Control	20.9062	2.86287	0.51352	5.4e-06	0.807351	0.847908	1
41273	232010_at	56884	FSTL5	follistatin-like 5	NM_001128427 /// NM_001128428 /// NM_020116	5.44e-06	1.2e-06	9.28801	9.28801	VPA 2mM up vs Untreated Control	0.00367073	2.67456	2.67456	TSA 0.2uM up vs DMSO Control	0.00379733	2.66194	2.66194	SAHA 0.5uM up vs DMSO Control	20.882	28.4925	5.1167	5.44e-06	0.807162	0.847759	1
14886	205430_at	653	BMP5	bone morphogenetic protein 5	NM_021073	5.48e-06	1.85e-06	2.77405	2.77405	VPA 2mM up vs Untreated Control	0.000307608	1.88346	1.88346	TSA 0.2uM up vs DMSO Control	0.000643734	1.7911	1.7911	SAHA 0.5uM up vs DMSO Control	20.8562	6.40773	1.15213	5.48e-06	0.806959	0.847599	1
6945	1562957_at	---	---	---	---	5.57e-06	1.89e-06	0.456473	-2.19071	VPA 2mM down vs Untreated Control	0.44339	1.08582	1.08582	TSA 0.2uM up vs DMSO Control	0.00250001	0.684533	-1.46085	SAHA 0.5uM down vs DMSO Control	20.8059	3.78956	0.683022	5.57e-06	0.806564	0.847287	1
52014	242756_at	---	---	---	---	5.58e-06	3.08e-06	0.492072	-2.03222	VPA 2mM down vs Untreated Control	0.330404	0.905661	-1.10417	TSA 0.2uM down vs DMSO Control	0.989973	1.00126	1.00126	SAHA 0.5uM up vs DMSO Control	20.7984	3.36049	0.605904	5.58e-06	0.806505	0.847241	1
44545	235287_at	1021	CDK6	cyclin-dependent kinase 6	NM_001145306 /// NM_001259	5.59e-06	4.75e-07	0.35928	-2.78334	VPA 2mM down vs Untreated Control	0.136121	0.825228	-1.21179	TSA 0.2uM down vs DMSO Control	0.00288399	0.648229	-1.54266	SAHA 0.5uM down vs DMSO Control	20.7902	5.14993	0.928911	5.59e-06	0.80644	0.847189	1
14435	204979_s_at	6450	SH3BGR	SH3 domain binding glutamic acid-rich protein	NM_001001713 /// NM_007341	5.61e-06	1.28e-06	3.68688	3.68688	VPA 2mM up vs Untreated Control	0.179278	1.26784	1.26784	TSA 0.2uM up vs DMSO Control	0.00268006	1.83074	1.83074	SAHA 0.5uM up vs DMSO Control	20.7774	9.81644	1.77171	5.61e-06	0.806339	0.84711	1
22927	213618_at	116984	ARAP2	ArfGAP with RhoGAP domain, ankyrin repeat and PH domain 2	NM_015230	5.62e-06	2.05e-06	4.17134	4.17134	VPA 2mM up vs Untreated Control	0.0446997	1.52191	1.52191	TSA 0.2uM up vs DMSO Control	0.799699	1.05077	1.05077	SAHA 0.5uM up vs DMSO Control	20.7768	12.7164	2.29519	5.62e-06	0.806334	0.847106	1
11248	201791_s_at	1717	DHCR7	7-dehydrocholesterol reductase	NM_001163817 /// NM_001360	5.66e-06	9e-06	0.468639	-2.13384	VPA 2mM down vs Untreated Control	0.00937421	0.708944	-1.41055	TSA 0.2uM down vs DMSO Control	1.4e-05	0.482509	-2.0725	SAHA 0.5uM down vs DMSO Control	20.7511	4.6084	0.8328	5.66e-06	0.806131	0.846946	1
38730	229467_at	5094	PCBP2	Poly(rC) binding protein 2	NM_001098620 /// NM_001128911 /// NM_001128912 /// NM_001128913 /// NM_001128914 /// NM	5.69e-06	2.29e-06	0.41599	-2.4039	VPA 2mM down vs Untreated Control	0.263022	0.870926	-1.1482	TSA 0.2uM down vs DMSO Control	0.0176747	0.728603	-1.37249	SAHA 0.5uM down vs DMSO Control	20.7332	4.87526	0.881785	5.69e-06	0.805989	0.846834	1
22796	213486_at	53844	COPG2IT1	COPG2 imprinted transcript 1 (non-protein coding)	NR_024086	5.69e-06	9.57e-06	0.475102	-2.10481	VPA 2mM down vs Untreated Control	0.00196769	0.652759	-1.53196	TSA 0.2uM down vs DMSO Control	1.43e-05	0.487594	-2.05088	SAHA 0.5uM down vs DMSO Control	20.7325	4.48847	0.811856	5.69e-06	0.805984	0.846829	1
46445	237187_at	---	---	---	---	5.79e-06	7.91e-06	2.55642	2.55642	VPA 2mM up vs Untreated Control	0.613336	0.92962	-1.07571	TSA 0.2uM down vs DMSO Control	0.193322	0.824811	-1.2124	SAHA 0.5uM down vs DMSO Control	20.6723	6.88384	1.24874	5.79e-06	0.805506	0.846452	1
38837	229574_at	29896	TRA2A	transformer 2 alpha homolog (Drosophila)	NM_013293	5.8e-06	3.57e-06	0.455223	-2.19672	VPA 2mM down vs Untreated Control	0.275704	0.882283	-1.13342	TSA 0.2uM down vs DMSO Control	0.0163256	0.74129	-1.349	SAHA 0.5uM down vs DMSO Control	20.6698	4.21833	0.765309	5.8e-06	0.805485	0.846436	1
53559	244300_at	---	---	---	---	5.8e-06	1.22e-05	0.453197	-2.20655	VPA 2mM down vs Untreated Control	0.000218915	0.549491	-1.81986	TSA 0.2uM down vs DMSO Control	1.9e-05	0.467467	-2.13919	SAHA 0.5uM down vs DMSO Control	20.6679	5.28047	0.958093	5.8e-06	0.80547	0.846424	1
38698	229435_at	169792	GLIS3	GLIS family zinc finger 3	NM_001042413 /// NM_152629	5.83e-06	9.09e-06	4.41095	4.41095	VPA 2mM up vs Untreated Control	0.623259	0.892684	-1.12022	TSA 0.2uM down vs DMSO Control	0.618004	1.12216	1.12216	SAHA 0.5uM up vs DMSO Control	20.6499	17.615	3.19887	5.83e-06	0.805327	0.846311	1
42574	233313_at	---	---	---	---	5.84e-06	1.9e-06	0.439586	-2.27487	VPA 2mM down vs Untreated Control	0.0889035	0.819148	-1.22078	TSA 0.2uM down vs DMSO Control	0.263645	0.880421	-1.13582	SAHA 0.5uM down vs DMSO Control	20.6472	4.13428	0.75088	5.84e-06	0.805305	0.846294	1
9657	1570125_at	---	---	---	---	5.87e-06	2.66e-06	2.35825	2.35825	VPA 2mM up vs Untreated Control	0.0516561	1.28258	1.28258	TSA 0.2uM up vs DMSO Control	0.000607801	1.6627	1.6627	SAHA 0.5uM up vs DMSO Control	20.6281	4.75952	0.865238	5.87e-06	0.805153	0.846173	1
21621	212307_s_at	8473	OGT	O-linked N-acetylglucosamine (GlcNAc) transferase (UDP-N-acetylglucosamine:polypeptide-	NM_181672 /// NM_181673	5.88e-06	5.27e-06	0.480451	-2.08138	VPA 2mM down vs Untreated Control	0.73707	1.03714	1.03714	TSA 0.2uM up vs DMSO Control	0.307576	0.893498	-1.1192	SAHA 0.5uM down vs DMSO Control	20.6211	3.90293	0.709757	5.88e-06	0.805097	0.846129	1
22222	212909_at	116372	LYPD1	LY6/PLAUR domain containing 1	NM_001077427 /// NM_144586	5.89e-06	5.83e-06	3.04413	3.04413	VPA 2mM up vs Untreated Control	0.370068	0.859923	-1.16289	TSA 0.2uM down vs DMSO Control	0.557574	1.10292	1.10292	SAHA 0.5uM up vs DMSO Control	20.6162	9.15523	1.6653	5.89e-06	0.805058	0.846098	1
22902	213593_s_at	29896	TRA2A	transformer 2 alpha homolog (Drosophila)	NM_013293	5.92e-06	3.56e-06	0.456788	-2.1892	VPA 2mM down vs Untreated Control	0.116525	0.832329	-1.20145	TSA 0.2uM down vs DMSO Control	0.00468834	0.693831	-1.44127	SAHA 0.5uM down vs DMSO Control	20.6032	4.16494	0.758063	5.92e-06	0.804954	0.846016	1
3551	1557278_s_at	3842	TNPO1	Transportin 1	NM_002270 /// NM_153188	5.96e-06	2.52e-06	0.336787	-2.96924	VPA 2mM down vs Untreated Control	0.125058	0.785462	-1.27314	TSA 0.2uM down vs DMSO Control	0.000718296	0.532768	-1.87699	SAHA 0.5uM down vs DMSO Control	20.5778	7.56988	1.3795	5.96e-06	0.80475	0.845856	1
28733	219440_at	10742	RAI2	retinoic acid induced 2	NM_001172732 /// NM_001172739 /// NM_001172743 /// NM_021785 /// NR_033348 /// NR_03334	5.96e-06	1.2e-05	2.41656	2.41656	VPA 2mM up vs Untreated Control	0.543444	1.08954	1.08954	TSA 0.2uM up vs DMSO Control	0.0855124	0.775777	-1.28903	SAHA 0.5uM down vs DMSO Control	20.5769	6.5175	1.18777	5.96e-06	0.804743	0.845849	1
20760	211421_s_at	5979	RET	ret proto-oncogene	NM_020630 /// NM_020975	6.01e-06	8.8e-06	0.487486	-2.05134	VPA 2mM down vs Untreated Control	0.00104922	0.642459	-1.55652	TSA 0.2uM down vs DMSO Control	2.64e-05	0.521706	-1.91679	SAHA 0.5uM down vs DMSO Control	20.5532	4.08634	0.745565	6.01e-06	0.804553	0.8457	1
42458	233196_at	---	---	---	---	6.05e-06	1.11e-06	0.476138	-2.10023	VPA 2mM down vs Untreated Control	0.635382	0.955211	-1.04689	TSA 0.2uM down vs DMSO Control	0.244988	0.891755	-1.12138	SAHA 0.5uM down vs DMSO Control	20.5281	3.06397	0.559716	6.05e-06	0.80435	0.84554	1
39635	230372_at	3037	HAS2	hyaluronan synthase 2	NM_005328	6.08e-06	4.38e-06	0.0600922	-16.6411	VPA 2mM down vs Untreated Control	0.541078	1.28625	1.28625	TSA 0.2uM up vs DMSO Control	0.497255	0.755781	-1.32313	SAHA 0.5uM down vs DMSO Control	20.5124	55.3271	10.1147	6.08e-06	0.804224	0.84544	1
51923	242665_at	114793	FMNL2	formin-like 2	NM_052905	6.09e-06	3.95e-06	0.425623	-2.3495	VPA 2mM down vs Untreated Control	0.0826706	0.798226	-1.25278	TSA 0.2uM down vs DMSO Control	5.46e-05	0.509754	-1.96173	SAHA 0.5uM down vs DMSO Control	20.5053	5.01468	0.917083	6.09e-06	0.804166	0.845395	1
38169	228906_at	80312	TET1	tet oncogene 1	NM_030625	6.14e-06	1.66e-06	0.4837	-2.0674	VPA 2mM down vs Untreated Control	0.00143642	0.688615	-1.45219	TSA 0.2uM down vs DMSO Control	0.000938095	0.674935	-1.48162	SAHA 0.5uM down vs DMSO Control	20.4821	3.1292	0.572915	6.14e-06	0.803979	0.845247	1
47853	238595_at	---	---	---	---	6.14e-06	2.08e-06	0.334807	-2.9868	VPA 2mM down vs Untreated Control	0.040673	0.719392	-1.39006	TSA 0.2uM down vs DMSO Control	0.00160933	0.568642	-1.75858	SAHA 0.5uM down vs DMSO Control	20.4812	7.37339	1.35003	6.14e-06	0.803971	0.845241	1
39156	229893_at	257019	FRMD3	FERM domain containing 3	NM_174938	6.14e-06	5.99e-06	4.54361	4.54361	VPA 2mM up vs Untreated Control	0.467876	0.847207	-1.18035	TSA 0.2uM down vs DMSO Control	0.210902	1.33769	1.33769	SAHA 0.5uM up vs DMSO Control	20.4788	16.898	3.0943	6.14e-06	0.803952	0.845226	1
52135	242877_at	---	---	---	---	6.16e-06	6.06e-07	0.329971	-3.03057	VPA 2mM down vs Untreated Control	0.442127	0.899108	-1.11221	TSA 0.2uM down vs DMSO Control	0.474857	0.905976	-1.10378	SAHA 0.5uM down vs DMSO Control	20.4724	6.18592	1.1331	6.16e-06	0.8039	0.845184	1
21153	211828_s_at	23043	TNIK	TRAF2 and NCK interacting kinase	NM_001161560 /// NM_001161561 /// NM_001161562 /// NM_001161563 /// NM_001161564 /// NM	6.16e-06	5.08e-06	2.00968	2.00968	VPA 2mM up vs Untreated Control	0.000242337	1.62241	1.62241	TSA 0.2uM up vs DMSO Control	9.18e-05	1.70697	1.70697	SAHA 0.5uM up vs DMSO Control	20.4713	3.49076	0.639448	6.16e-06	0.803892	0.845178	1
23772	214464_at	8476	CDC42BPA	CDC42 binding protein kinase alpha (DMPK-like)	NM_003607 /// NM_014826	6.18e-06	2.67e-06	0.480606	-2.08071	VPA 2mM down vs Untreated Control	0.0993934	0.838066	-1.19322	TSA 0.2uM down vs DMSO Control	0.00030426	0.625427	-1.59891	SAHA 0.5uM down vs DMSO Control	20.4587	3.44584	0.631609	6.18e-06	0.803789	0.845097	1
28609	219316_s_at	55640	FLVCR2	feline leukemia virus subgroup C cellular receptor family, member 2	NM_001195283 /// NM_017791	6.22e-06	2.8e-06	2.38025	2.38025	VPA 2mM up vs Untreated Control	0.3748	1.11552	1.11552	TSA 0.2uM up vs DMSO Control	0.00200485	1.56202	1.56202	SAHA 0.5uM up vs DMSO Control	20.4388	4.86096	0.891861	6.22e-06	0.803628	0.84497	1
50956	241698_at	130132	RFTN2	raftlin family member 2	NM_144629	6.23e-06	3.52e-06	0.494863	-2.02076	VPA 2mM down vs Untreated Control	0.140637	1.1662	1.1662	TSA 0.2uM up vs DMSO Control	0.111095	0.845913	-1.18216	SAHA 0.5uM down vs DMSO Control	20.4339	3.32367	0.609956	6.23e-06	0.803588	0.844938	1
29191	219898_at	54329	GPR85	G protein-coupled receptor 85	NM_001146265 /// NM_001146266 /// NM_001146267 /// NM_018970	6.24e-06	3e-06	2.04781	2.04781	VPA 2mM up vs Untreated Control	0.408241	1.0882	1.0882	TSA 0.2uM up vs DMSO Control	0.00610683	1.37264	1.37264	SAHA 0.5uM up vs DMSO Control	20.425	3.35613	0.616181	6.24e-06	0.803516	0.844881	1
50729	241471_at	---	---	---	---	6.26e-06	8.73e-07	2.04116	2.04116	VPA 2mM up vs Untreated Control	0.519432	1.06068	1.06068	TSA 0.2uM up vs DMSO Control	0.018005	1.26755	1.26755	SAHA 0.5uM up vs DMSO Control	20.4168	2.71051	0.497844	6.26e-06	0.80345	0.844829	1
44408	235150_at	---	---	---	---	6.38e-06	8.81e-07	0.382466	-2.61461	VPA 2mM down vs Untreated Control	0.174372	0.842289	-1.18724	TSA 0.2uM down vs DMSO Control	0.000999353	0.612467	-1.63274	SAHA 0.5uM down vs DMSO Control	20.3543	4.91025	0.904645	6.38e-06	0.80294	0.844426	1
3514	1557217_a_at	2187	FANCB	Fanconi anemia, complementation group B	NM_001018113 /// NM_152633	6.51e-06	8.75e-06	0.455003	-2.19779	VPA 2mM down vs Untreated Control	0.681036	1.05145	1.05145	TSA 0.2uM up vs DMSO Control	0.513302	1.08344	1.08344	SAHA 0.5uM up vs DMSO Control	20.2891	4.83966	0.894506	6.51e-06	0.802405	0.844004	1
20478	211105_s_at	4772	NFATC1	nuclear factor of activated T-cells, cytoplasmic, calcineurin-dependent 1	NM_006162 /// NM_172387 /// NM_172388 /// NM_172389 /// NM_172390	6.53e-06	2.59e-06	2.35718	2.35718	VPA 2mM up vs Untreated Control	0.00307923	1.51211	1.51211	TSA 0.2uM up vs DMSO Control	0.0328894	1.31766	1.31766	SAHA 0.5uM up vs DMSO Control	20.2762	4.65294	0.860545	6.53e-06	0.802299	0.84392	1
3894	1557780_at	---	---	---	---	6.62e-06	1.79e-06	0.391394	-2.55497	VPA 2mM down vs Untreated Control	0.402113	0.898206	-1.11333	TSA 0.2uM down vs DMSO Control	0.0714181	0.785419	-1.27321	SAHA 0.5uM down vs DMSO Control	20.2348	5.22281	0.967913	6.62e-06	0.801958	0.843651	1
2324	1555419_a_at	427	ASAH1	N-acylsphingosine amidohydrolase (acid ceramidase) 1	NM_001127505 /// NM_004315 /// NM_177924	6.65e-06	1.26e-06	2.07843	2.07843	VPA 2mM up vs Untreated Control	0.0358379	1.24296	1.24296	TSA 0.2uM up vs DMSO Control	0.00117225	1.45766	1.45766	SAHA 0.5uM up vs DMSO Control	20.2201	2.99631	0.555692	6.65e-06	0.801837	0.843555	1
34930	225664_at	1303	COL12A1	collagen, type XII, alpha 1	NM_004370 /// NM_080645	6.65e-06	2.5e-06	10.9092	10.9092	VPA 2mM up vs Untreated Control	0.604533	1.1883	1.1883	TSA 0.2uM up vs DMSO Control	0.33932	1.3797	1.3797	SAHA 0.5uM up vs DMSO Control	20.2195	35.8063	6.64079	6.65e-06	0.801832	0.843551	1
30816	221524_s_at	58528	RRAGD	Ras-related GTP binding D	NM_021244	6.73e-06	3.3e-06	2.35779	2.35779	VPA 2mM up vs Untreated Control	0.0451055	1.29946	1.29946	TSA 0.2uM up vs DMSO Control	0.033908	1.32277	1.32277	SAHA 0.5uM up vs DMSO Control	20.1815	4.82642	0.896815	6.73e-06	0.801517	0.843303	1
53255	243997_x_at	---	---	---	---	6.73e-06	1.54e-06	0.251595	-3.97463	VPA 2mM down vs Untreated Control	0.0354003	0.658279	-1.51911	TSA 0.2uM down vs DMSO Control	0.00124217	0.488068	-2.04889	SAHA 0.5uM down vs DMSO Control	20.1791	10.9906	2.04244	6.73e-06	0.801497	0.843287	1
11279	201822_at	10440	TIMM17A	translocase of inner mitochondrial membrane 17 homolog A (yeast)	NM_006335	6.77e-06	4.44e-06	2.01093	2.01093	VPA 2mM up vs Untreated Control	0.0486393	1.23968	1.23968	TSA 0.2uM up vs DMSO Control	0.000124053	1.6707	1.6707	SAHA 0.5uM up vs DMSO Control	20.1626	3.36498	0.625846	6.77e-06	0.80136	0.843179	1
37125	227862_at	388610	TRNP1	TMF1-regulated nuclear protein 1	NM_001013642	6.77e-06	4.67e-06	2.62003	2.62003	VPA 2mM up vs Untreated Control	0.960132	1.00707	1.00707	TSA 0.2uM up vs DMSO Control	0.181114	1.21462	1.21462	SAHA 0.5uM up vs DMSO Control	20.1582	6.45068	1.20001	6.77e-06	0.801324	0.84315	1
10805	201348_at	2878	GPX3	glutathione peroxidase 3 (plasma)	NM_002084	7e-06	7.61e-06	2.64642	2.64642	VPA 2mM up vs Untreated Control	0.210926	1.21042	1.21042	TSA 0.2uM up vs DMSO Control	0.534524	1.09735	1.09735	SAHA 0.5uM up vs DMSO Control	20.0498	7.12834	1.33324	7e-06	0.800419	0.842436	1
38601	229338_at	100289361	LOC100289361	hypothetical LOC100289361	NR_034032	7.08e-06	4.38e-06	2.05125	2.05125	VPA 2mM up vs Untreated Control	0.585101	1.05906	1.05906	TSA 0.2uM up vs DMSO Control	0.000205187	1.64954	1.64954	SAHA 0.5uM up vs DMSO Control	20.0152	3.52449	0.660341	7.08e-06	0.800128	0.842206	1
25115	215813_s_at	5742	PTGS1	prostaglandin-endoperoxide synthase 1 (prostaglandin G/H synthase and cyclooxygenase)	NM_000962 /// NM_080591	7.12e-06	1.02e-06	2.59598	2.59598	VPA 2mM up vs Untreated Control	0.947809	0.991985	-1.00808	TSA 0.2uM down vs DMSO Control	0.308511	0.88035	-1.13591	SAHA 0.5uM down vs DMSO Control	19.9966	4.86628	0.912583	7.12e-06	0.799971	0.842083	1
10184	200727_s_at	10097	ACTR2	ARP2 actin-related protein 2 homolog (yeast)	NM_001005386 /// NM_005722	7.16e-06	1.3e-06	0.478125	-2.09151	VPA 2mM down vs Untreated Control	0.101762	0.846764	-1.18097	TSA 0.2uM down vs DMSO Control	0.000537224	0.658352	-1.51895	SAHA 0.5uM down vs DMSO Control	19.978	3.02885	0.568536	7.16e-06	0.799814	0.841959	1
41030	231767_at	3214	HOXB4	homeobox B4	NM_024015	7.17e-06	2.98e-05	2.13344	2.13344	VPA 2mM up vs Untreated Control	0.106925	1.24693	1.24693	TSA 0.2uM up vs DMSO Control	1.16e-05	2.28413	2.28413	SAHA 0.5uM up vs DMSO Control	19.975	5.50734	1.03392	7.17e-06	0.799789	0.841939	1
24194	214890_s_at	25854	FAM149A	family with sequence similarity 149, member A	NM_001006655 /// NM_015398	7.21e-06	4.97e-06	2.57817	2.57817	VPA 2mM up vs Untreated Control	0.0886681	1.28341	1.28341	TSA 0.2uM up vs DMSO Control	0.889727	0.980858	-1.01952	SAHA 0.5uM down vs DMSO Control	19.9571	6.2415	1.1728	7.21e-06	0.799638	0.841819	1
29902	220609_at	202181	LOC202181	hypothetical LOC202181	NR_026921	7.23e-06	5.04e-06	0.499161	-2.00336	VPA 2mM down vs Untreated Control	0.138309	0.854195	-1.17069	TSA 0.2uM down vs DMSO Control	0.0011944	0.669522	-1.4936	SAHA 0.5uM down vs DMSO Control	19.9454	3.36553	0.632762	7.23e-06	0.79954	0.841742	1
37732	228469_at	5481	PPID	Peptidylprolyl isomerase D	NM_005038	7.25e-06	2.11e-06	2.175	2.175	VPA 2mM up vs Untreated Control	0.0791798	1.21766	1.21766	TSA 0.2uM up vs DMSO Control	0.00123194	1.51455	1.51455	SAHA 0.5uM up vs DMSO Control	19.9396	3.62983	0.682657	7.25e-06	0.79949	0.841702	1
14071	204615_x_at	3422	IDI1	isopentenyl-diphosphate delta isomerase 1	NM_004508	7.26e-06	1.46e-06	0.40455	-2.47188	VPA 2mM down vs Untreated Control	0.181237	0.847374	-1.18012	TSA 0.2uM down vs DMSO Control	0.0191149	0.733388	-1.36353	SAHA 0.5uM down vs DMSO Control	19.9334	4.63067	0.871152	7.26e-06	0.799437	0.841661	1
24494	215191_at	---	---	---	---	7.31e-06	2.14e-06	0.421757	-2.37103	VPA 2mM down vs Untreated Control	0.0367176	0.765863	-1.30572	TSA 0.2uM down vs DMSO Control	0.0203654	0.739562	-1.35215	SAHA 0.5uM down vs DMSO Control	19.9102	4.48666	0.845043	7.31e-06	0.799241	0.841506	1
54060	244801_at	5695	PSMB7	Proteasome (prosome, macropain) subunit, beta type, 7	NM_002799	7.33e-06	2.8e-06	0.450218	-2.22115	VPA 2mM down vs Untreated Control	0.383371	0.90597	-1.10379	TSA 0.2uM down vs DMSO Control	0.00235274	0.66914	-1.49445	SAHA 0.5uM down vs DMSO Control	19.9022	4.0073	0.755059	7.33e-06	0.799173	0.841453	1
4822	1559491_at	---	---	---	---	7.35e-06	3.45e-06	0.417564	-2.39484	VPA 2mM down vs Untreated Control	0.131105	0.82234	-1.21604	TSA 0.2uM down vs DMSO Control	0.0194188	0.725744	-1.3779	SAHA 0.5uM down vs DMSO Control	19.893	4.96881	0.936662	7.35e-06	0.799095	0.841391	1
41659	232396_at	---	---	---	---	7.36e-06	2.41e-06	0.341077	-2.93189	VPA 2mM down vs Untreated Control	0.172699	0.810917	-1.23317	TSA 0.2uM down vs DMSO Control	0.0378971	0.716592	-1.39549	SAHA 0.5uM down vs DMSO Control	19.8889	7.0959	1.33791	7.36e-06	0.79906	0.841363	1
18569	209146_at	6307	SC4MOL	sterol-C4-methyl oxidase-like	NM_001017369 /// NM_006745	7.39e-06	2.24e-06	0.424563	-2.35536	VPA 2mM down vs Untreated Control	0.0548783	0.785663	-1.27281	TSA 0.2uM down vs DMSO Control	0.00112497	0.628033	-1.59227	SAHA 0.5uM down vs DMSO Control	19.8784	4.44329	0.838215	7.39e-06	0.79897	0.841292	1
39162	229899_s_at	441951	NCRNA00275	non-protein coding RNA 275	NR_003604 /// NR_003605 /// NR_003606 /// NR_036658 /// NR_036659	7.43e-06	2.5e-06	0.492571	-2.03017	VPA 2mM down vs Untreated Control	0.0604838	0.821822	-1.21681	TSA 0.2uM down vs DMSO Control	0.0137463	0.76364	-1.30952	SAHA 0.5uM down vs DMSO Control	19.861	3.09028	0.583482	7.43e-06	0.798822	0.841176	1
24360	215057_at	100272228	LOC100272228	hypothetical LOC100272228	NR_027456	7.51e-06	5.64e-06	0.415732	-2.4054	VPA 2mM down vs Untreated Control	0.421123	0.89924	-1.11205	TSA 0.2uM down vs DMSO Control	0.0108469	0.688515	-1.4524	SAHA 0.5uM down vs DMSO Control	19.8247	5.44224	1.02945	7.51e-06	0.798512	0.840931	1
15199	205743_at	6769	STAC	SH3 and cysteine rich domain	NM_003149	7.57e-06	1.88e-06	2.21887	2.21887	VPA 2mM up vs Untreated Control	0.00090459	1.54951	1.54951	TSA 0.2uM up vs DMSO Control	0.00247692	1.47032	1.47032	SAHA 0.5uM up vs DMSO Control	19.7975	3.72055	0.704739	7.57e-06	0.79828	0.840747	1
42565	233304_at	4781	NFIB	Nuclear factor I/B	NM_001190737 /// NM_001190738 /// NM_005596	7.66e-06	1.16e-06	2.92387	2.92387	VPA 2mM up vs Untreated Control	0.720882	1.0513	1.0513	TSA 0.2uM up vs DMSO Control	0.164545	1.22239	1.22239	SAHA 0.5uM up vs DMSO Control	19.7611	6.21276	1.17898	7.66e-06	0.797968	0.840501	1
14784	205328_at	9071	CLDN10	claudin 10	NM_001160100 /// NM_006984 /// NM_182848	7.67e-06	3.36e-06	6.92054	6.92054	VPA 2mM up vs Untreated Control	0.000301857	3.5407	3.5407	TSA 0.2uM up vs DMSO Control	0.000441415	3.3619	3.3619	SAHA 0.5uM up vs DMSO Control	19.7573	24.1088	4.57594	7.67e-06	0.797935	0.840475	1
48420	239162_at	100506897	LOC100506897	hypothetical LOC100506897	XR_108970	7.73e-06	1.83e-06	0.366252	-2.73036	VPA 2mM down vs Untreated Control	0.16049	0.821001	-1.21802	TSA 0.2uM down vs DMSO Control	0.00248072	0.615955	-1.62349	SAHA 0.5uM down vs DMSO Control	19.7323	5.86259	1.11415	7.73e-06	0.79772	0.840305	1
13605	204149_s_at	2948	GSTM4	glutathione S-transferase mu 4	NM_000850 /// NM_147148 /// NR_024538	7.77e-06	2.52e-06	2.23295	2.23295	VPA 2mM up vs Untreated Control	0.234597	1.14552	1.14552	TSA 0.2uM up vs DMSO Control	0.00847789	1.39399	1.39399	SAHA 0.5uM up vs DMSO Control	19.7144	3.95074	0.751496	7.77e-06	0.797565	0.840183	1
16993	207543_s_at	5033	P4HA1	prolyl 4-hydroxylase, alpha polypeptide I	NM_000917 /// NM_001017962 /// NM_001142595 /// NM_001142596	7.82e-06	4.61e-06	0.476568	-2.09834	VPA 2mM down vs Untreated Control	0.0458867	0.792998	-1.26104	TSA 0.2uM down vs DMSO Control	0.000143147	0.583724	-1.71314	SAHA 0.5uM down vs DMSO Control	19.6935	3.72295	0.708918	7.82e-06	0.797385	0.840041	1
12805	203349_s_at	2119	ETV5	ets variant 5	NM_004454	7.86e-06	2.06e-06	0.218994	-4.56634	VPA 2mM down vs Untreated Control	0.394308	0.836228	-1.19585	TSA 0.2uM down vs DMSO Control	0.00291224	0.484875	-2.06239	SAHA 0.5uM down vs DMSO Control	19.6803	13.6286	2.59687	7.86e-06	0.797271	0.839951	1
31198	221909_at	84900	RNFT2	ring finger protein, transmembrane 2	NM_001109903 /// NM_032814	7.93e-06	3.76e-06	2.1571	2.1571	VPA 2mM up vs Untreated Control	0.378734	1.10355	1.10355	TSA 0.2uM up vs DMSO Control	0.0325352	1.29157	1.29157	SAHA 0.5uM up vs DMSO Control	19.6491	3.86069	0.736807	7.93e-06	0.797001	0.839738	1
3175	1556687_a_at	9071	CLDN10	claudin 10	NM_001160100 /// NM_006984 /// NM_182848	7.97e-06	1.29e-06	2.16889	2.16889	VPA 2mM up vs Untreated Control	0.00353516	1.41281	1.41281	TSA 0.2uM up vs DMSO Control	0.0134662	1.32318	1.32318	SAHA 0.5uM up vs DMSO Control	19.6354	3.27093	0.624686	7.97e-06	0.796882	0.839644	1
39519	230256_at	284618	C1orf104	Chromosome 1 open reading frame 104	NM_001039517	8.01e-06	3.92e-06	0.357187	-2.79965	VPA 2mM down vs Untreated Control	0.0479993	0.730318	-1.36927	TSA 0.2uM down vs DMSO Control	0.00484133	0.617573	-1.61924	SAHA 0.5uM down vs DMSO Control	19.6173	6.95991	1.33044	8.01e-06	0.796724	0.839519	1
37368	228105_at	---	---	---	---	8.04e-06	3.25e-06	0.465427	-2.14856	VPA 2mM down vs Untreated Control	0.243669	0.878523	-1.13827	TSA 0.2uM down vs DMSO Control	0.156143	0.852703	-1.17274	SAHA 0.5uM down vs DMSO Control	19.6074	3.71832	0.711144	8.04e-06	0.796638	0.839451	1
38129	228866_at	---	---	---	---	8.11e-06	2.82e-06	0.440815	-2.26853	VPA 2mM down vs Untreated Control	0.240651	0.87109	-1.14799	TSA 0.2uM down vs DMSO Control	0.0772308	0.807105	-1.239	SAHA 0.5uM down vs DMSO Control	19.5791	4.15985	0.79674	8.11e-06	0.796391	0.839256	1
53392	244133_at	25862	USP49	ubiquitin specific peptidase 49	NM_018561	8.13e-06	4.58e-06	0.43223	-2.31358	VPA 2mM down vs Untreated Control	0.00242223	0.644897	-1.55063	TSA 0.2uM down vs DMSO Control	9.65e-05	0.530591	-1.88469	SAHA 0.5uM down vs DMSO Control	19.5722	4.73477	0.907174	8.13e-06	0.796331	0.839209	1
5556	1560775_at	---	---	---	---	8.22e-06	8.71e-06	0.396903	-2.51951	VPA 2mM down vs Untreated Control	0.0166245	0.684961	-1.45994	TSA 0.2uM down vs DMSO Control	0.00011054	0.482759	-2.07143	SAHA 0.5uM down vs DMSO Control	19.5344	6.41223	1.23095	8.22e-06	0.796001	0.838948	1
16260	206805_at	10371	SEMA3A	sema domain, immunoglobulin domain (Ig), short basic domain, secreted, (semaphorin) 3A	NM_006080	8.24e-06	2.65e-06	2.60278	2.60278	VPA 2mM up vs Untreated Control	0.00179382	1.64351	1.64351	TSA 0.2uM up vs DMSO Control	0.00029321	1.84932	1.84932	SAHA 0.5uM up vs DMSO Control	19.5274	5.59937	1.07529	8.24e-06	0.795939	0.838899	1
14023	204567_s_at	9619	ABCG1	ATP-binding cassette, sub-family G (WHITE), member 1	NM_004915 /// NM_016818 /// NM_207174 /// NM_207627 /// NM_207628 /// NM_207629	8.28e-06	0.000103807	2.92881	2.92881	VPA 2mM up vs Untreated Control	0.146141	0.72937	-1.37105	TSA 0.2uM down vs DMSO Control	0.124746	0.715492	-1.39764	SAHA 0.5uM down vs DMSO Control	19.5111	13.7705	2.64667	8.28e-06	0.795797	0.838787	1
7863	1565436_s_at	4297	MLL	myeloid/lymphoid or mixed-lineage leukemia (trithorax homolog, Drosophila)	NM_001197104 /// NM_005933	8.31e-06	6.45e-06	0.286496	-3.49045	VPA 2mM down vs Untreated Control	0.00898696	0.574139	-1.74174	TSA 0.2uM down vs DMSO Control	5.91e-05	0.360327	-2.77526	SAHA 0.5uM down vs DMSO Control	19.4998	11.1137	2.13726	8.31e-06	0.795698	0.838709	1
22387	213075_at	169611	OLFML2A	olfactomedin-like 2A	NM_182487	8.31e-06	5.61e-06	2.91638	2.91638	VPA 2mM up vs Untreated Control	0.000309765	2.07273	2.07273	TSA 0.2uM up vs DMSO Control	0.00892532	1.59985	1.59985	SAHA 0.5uM up vs DMSO Control	19.4996	7.95234	1.52932	8.31e-06	0.795696	0.838707	1
28488	219195_at	10891	PPARGC1A	peroxisome proliferator-activated receptor gamma, coactivator 1 alpha	NM_013261	8.37e-06	2.18e-06	7.15889	7.15889	VPA 2mM up vs Untreated Control	0.0149115	2.07563	2.07563	TSA 0.2uM up vs DMSO Control	0.00138437	2.82748	2.82748	SAHA 0.5uM up vs DMSO Control	19.4779	22.8845	4.40586	8.37e-06	0.795505	0.838556	1
6916	1562921_at	---	---	---	---	8.54e-06	9.29e-06	3.07249	3.07249	VPA 2mM up vs Untreated Control	0.694815	0.933699	-1.07101	TSA 0.2uM down vs DMSO Control	0.0007585	2.05847	2.05847	SAHA 0.5uM up vs DMSO Control	19.4135	9.5094	1.83687	8.54e-06	0.794936	0.838108	1
11305	201848_s_at	664	BNIP3	BCL2/adenovirus E1B 19kDa interacting protein 3	NM_004052	8.65e-06	4.47e-06	0.275288	-3.63256	VPA 2mM down vs Untreated Control	0.0680616	0.695095	-1.43865	TSA 0.2uM down vs DMSO Control	0.000141897	0.39243	-2.54822	SAHA 0.5uM down vs DMSO Control	19.3744	11.0385	2.13655	8.65e-06	0.794589	0.837834	1
5813	1561158_at	---	---	---	---	8.75e-06	2.02e-06	0.30942	-3.23185	VPA 2mM down vs Untreated Control	0.225658	0.819751	-1.21988	TSA 0.2uM down vs DMSO Control	0.00148033	0.54319	-1.84097	SAHA 0.5uM down vs DMSO Control	19.3401	7.96724	1.54483	8.75e-06	0.794284	0.837593	1
38609	229346_at	10763	NES	nestin	NM_006617	8.76e-06	0.000103436	0.319314	-3.13172	VPA 2mM down vs Untreated Control	0.0206709	0.568151	-1.7601	TSA 0.2uM down vs DMSO Control	4.56e-06	0.218252	-4.58185	SAHA 0.5uM down vs DMSO Control	19.3367	15.3908	2.98477	8.76e-06	0.794254	0.837569	1
38537	229274_at	2778	GNAS	GNAS complex locus	NM_000516 /// NM_001077488 /// NM_001077489 /// NM_001077490 /// NM_016592 /// NM_08042	8.79e-06	3.71e-05	0.489929	-2.04111	VPA 2mM down vs Untreated Control	0.00243466	0.637713	-1.5681	TSA 0.2uM down vs DMSO Control	1.77e-05	0.465691	-2.14735	SAHA 0.5uM down vs DMSO Control	19.3251	4.92358	0.95541	8.79e-06	0.794151	0.837487	1
17790	208359_s_at	3761	KCNJ4	potassium inwardly-rectifying channel, subfamily J, member 4	NM_004981 /// NM_152868	8.89e-06	5.27e-06	2.5132	2.5132	VPA 2mM up vs Untreated Control	0.361471	1.13446	1.13446	TSA 0.2uM up vs DMSO Control	0.00527097	1.54798	1.54798	SAHA 0.5uM up vs DMSO Control	19.2902	5.76934	1.12155	8.89e-06	0.793839	0.837241	1
37066	227803_at	59084	ENPP5	ectonucleotide pyrophosphatase/phosphodiesterase 5 (putative)	NM_021572	8.9e-06	4.46e-06	2.42662	2.42662	VPA 2mM up vs Untreated Control	0.0146227	1.41993	1.41993	TSA 0.2uM up vs DMSO Control	0.000141422	1.9019	1.9019	SAHA 0.5uM up vs DMSO Control	19.2848	5.18596	1.00843	8.9e-06	0.79379	0.837203	1
53314	244055_at	---	---	---	---	8.91e-06	4.62e-06	0.417841	-2.39325	VPA 2mM down vs Untreated Control	0.121941	0.814063	-1.22841	TSA 0.2uM down vs DMSO Control	0.000196507	0.541445	-1.84691	SAHA 0.5uM down vs DMSO Control	19.281	5.0556	0.983275	8.91e-06	0.793756	0.837176	1
19149	209732_at	9976	CLEC2B	C-type lectin domain family 2, member B	NM_005127	8.94e-06	1.17e-06	2.40085	2.40085	VPA 2mM up vs Untreated Control	0.0715048	1.24325	1.24325	TSA 0.2uM up vs DMSO Control	0.00618103	1.42946	1.42946	SAHA 0.5uM up vs DMSO Control	19.27	4.04426	0.787023	8.94e-06	0.793658	0.837098	1
24024	214719_at	283537	SLC46A3	solute carrier family 46, member 3	NM_001135919 /// NM_181785	9.14e-06	1.47e-06	2.70367	2.70367	VPA 2mM up vs Untreated Control	0.28796	1.15382	1.15382	TSA 0.2uM up vs DMSO Control	0.00693964	1.50076	1.50076	SAHA 0.5uM up vs DMSO Control	19.203	5.39317	1.05319	9.14e-06	0.793056	0.836623	1
47879	238621_at	342184	FMN1	formin 1	NM_001103184	9.15e-06	1.65e-06	4.52714	4.52714	VPA 2mM up vs Untreated Control	0.0583864	1.50375	1.50375	TSA 0.2uM up vs DMSO Control	0.00437361	1.94894	1.94894	SAHA 0.5uM up vs DMSO Control	19.1995	12.6743	2.47552	9.15e-06	0.793024	0.836598	1
4371	1558706_a_at	84913	ATOH8	Atonal homolog 8 (Drosophila)	NM_032827	9.17e-06	6.38e-06	2.63725	2.63725	VPA 2mM up vs Untreated Control	0.9768	1.00425	1.00425	TSA 0.2uM up vs DMSO Control	0.803596	1.03697	1.03697	SAHA 0.5uM up vs DMSO Control	19.1921	6.57066	1.28386	9.17e-06	0.792957	0.836545	1
39557	230294_at	100505490	LOC100505490	hypothetical LOC100505490	XR_109594 /// XR_109595 /// XR_112135 /// XR_112136 /// XR_115355 /// XR_115356	9.18e-06	7.32e-06	2.43938	2.43938	VPA 2mM up vs Untreated Control	0.102492	1.26122	1.26122	TSA 0.2uM up vs DMSO Control	0.000421813	1.82349	1.82349	SAHA 0.5uM up vs DMSO Control	19.1886	5.68992	1.11198	9.18e-06	0.792925	0.83652	1
34433	225167_at	55691	FRMD4A	FERM domain containing 4A	NM_018027	9.2e-06	4.42e-05	0.466778	-2.14234	VPA 2mM down vs Untreated Control	0.00871342	0.667104	-1.49902	TSA 0.2uM down vs DMSO Control	9.12e-06	0.414671	-2.41155	SAHA 0.5uM down vs DMSO Control	19.1809	5.75981	1.12608	9.2e-06	0.792856	0.836465	1
15270	205814_at	2913	GRM3	glutamate receptor, metabotropic 3	NM_000840	9.24e-06	1.64e-06	4.71078	4.71078	VPA 2mM up vs Untreated Control	0.0642939	1.50356	1.50356	TSA 0.2uM up vs DMSO Control	0.0470675	1.5555	1.5555	SAHA 0.5uM up vs DMSO Control	19.1662	13.3096	2.60412	9.24e-06	0.792723	0.83636	1
49049	239791_at	404266	LOC404266	hypothetical LOC404266	NR_033201 /// NR_033202 /// NR_033203 /// NR_033204 /// NR_033205	9.26e-06	0.000420297	0.295518	-3.38389	VPA 2mM down vs Untreated Control	0.00624064	2.36358	2.36358	TSA 0.2uM up vs DMSO Control	0.0795183	1.66391	1.66391	SAHA 0.5uM up vs DMSO Control	19.1611	23.3761	4.57491	9.26e-06	0.792677	0.836324	1
36777	227514_at	162073	ITPRIPL2	inositol 1,4,5-triphosphate receptor interacting protein-like 2	NM_001034841 /// NR_028028	9.3e-06	4.69e-06	0.354568	-2.82033	VPA 2mM down vs Untreated Control	0.0342674	0.706351	-1.41573	TSA 0.2uM down vs DMSO Control	9.46e-05	0.455437	-2.19569	SAHA 0.5uM down vs DMSO Control	19.1484	7.10583	1.3916	9.3e-06	0.792562	0.836233	1
44819	235561_at	9352	TXNL1	thioredoxin-like 1	NM_004786 /// NR_024546	9.31e-06	3.6e-06	2.1123	2.1123	VPA 2mM up vs Untreated Control	0.82452	1.02403	1.02403	TSA 0.2uM up vs DMSO Control	0.0804971	1.21807	1.21807	SAHA 0.5uM up vs DMSO Control	19.1431	3.53091	0.691683	9.31e-06	0.792513	0.836195	1
31579	222291_at	25854	FAM149A	family with sequence similarity 149, member A	NM_001006655 /// NM_015398	9.33e-06	1.6e-05	2.369	2.369	VPA 2mM up vs Untreated Control	0.150331	1.23339	1.23339	TSA 0.2uM up vs DMSO Control	0.723375	1.05118	1.05118	SAHA 0.5uM up vs DMSO Control	19.1374	6.10189	1.19568	9.33e-06	0.792462	0.836154	1
45214	235956_at	57562	KIAA1377	KIAA1377	NM_020802	9.47e-06	7.3e-06	2.01774	2.01774	VPA 2mM up vs Untreated Control	0.00113814	1.52355	1.52355	TSA 0.2uM up vs DMSO Control	8.05e-05	1.75449	1.75449	SAHA 0.5uM up vs DMSO Control	19.0898	3.50597	0.688711	9.47e-06	0.79203	0.835813	1
34443	225177_at	80223	RAB11FIP1	RAB11 family interacting protein 1 (class I)	NM_001002814 /// NM_025151	9.48e-06	3.18e-06	2.06278	2.06278	VPA 2mM up vs Untreated Control	0.192693	1.14747	1.14747	TSA 0.2uM up vs DMSO Control	0.0632589	1.2242	1.2242	SAHA 0.5uM up vs DMSO Control	19.0861	3.23238	0.635091	9.48e-06	0.791996	0.835786	1
48657	239399_at	---	---	---	---	9.49e-06	3.41e-06	2.08716	2.08716	VPA 2mM up vs Untreated Control	0.502577	1.07339	1.07339	TSA 0.2uM up vs DMSO Control	0.253452	1.13024	1.13024	SAHA 0.5uM up vs DMSO Control	19.0851	3.37713	0.663564	9.49e-06	0.791987	0.835779	1
14998	205542_at	26872	STEAP1	six transmembrane epithelial antigen of the prostate 1	NM_012449	9.55e-06	1.34e-05	4.22978	4.22978	VPA 2mM up vs Untreated Control	0.000785924	2.59701	2.59701	TSA 0.2uM up vs DMSO Control	3.42e-05	3.75631	3.75631	SAHA 0.5uM up vs DMSO Control	19.0651	16.4557	3.23675	9.55e-06	0.791804	0.835635	1
22533	213222_at	23236	PLCB1	phospholipase C, beta 1 (phosphoinositide-specific)	NM_015192 /// NM_182734	9.57e-06	1.9e-06	2.2553	2.2553	VPA 2mM up vs Untreated Control	0.0114183	1.36698	1.36698	TSA 0.2uM up vs DMSO Control	0.0163115	1.341	1.341	SAHA 0.5uM up vs DMSO Control	19.0576	3.73521	0.734983	9.57e-06	0.791736	0.835581	1
22234	212921_at	56950	SMYD2	SET and MYND domain containing 2	NM_020197	9.66e-06	1.85e-06	0.426975	-2.34206	VPA 2mM down vs Untreated Control	0.33152	0.892529	-1.12041	TSA 0.2uM down vs DMSO Control	0.0166404	0.736916	-1.35701	SAHA 0.5uM down vs DMSO Control	19.0298	4.06732	0.801502	9.66e-06	0.791482	0.835381	1
11658	202201_at	645	BLVRB	biliverdin reductase B (flavin reductase (NADPH))	NM_000713	9.66e-06	2.3e-06	3.33888	3.33888	VPA 2mM up vs Untreated Control	0.00852087	1.63962	1.63962	TSA 0.2uM up vs DMSO Control	0.000599847	2.02793	2.02793	SAHA 0.5uM up vs DMSO Control	19.0289	8.46393	1.66798	9.66e-06	0.791473	0.835374	1
41517	232254_at	---	---	---	---	9.71e-06	2.29e-06	2.14479	2.14479	VPA 2mM up vs Untreated Control	0.00176201	1.48048	1.48048	TSA 0.2uM up vs DMSO Control	0.00109178	1.51686	1.51686	SAHA 0.5uM up vs DMSO Control	19.0123	3.38449	0.66756	9.71e-06	0.791321	0.835254	1
19996	210602_s_at	1004	CDH6	cadherin 6, type 2, K-cadherin (fetal kidney)	NM_004932	9.88e-06	1.81e-06	3.11934	3.11934	VPA 2mM up vs Untreated Control	0.444673	1.12595	1.12595	TSA 0.2uM up vs DMSO Control	0.0060483	1.62017	1.62017	SAHA 0.5uM up vs DMSO Control	18.9604	7.20941	1.42588	9.88e-06	0.790845	0.834877	1
5086	1559949_at	---	---	---	---	9.88e-06	2.61e-06	0.371522	-2.69163	VPA 2mM down vs Untreated Control	0.878846	0.979186	-1.02126	TSA 0.2uM down vs DMSO Control	0.130515	0.804925	-1.24235	SAHA 0.5uM down vs DMSO Control	18.9593	5.80951	1.14907	9.88e-06	0.790835	0.83487	1
37444	228181_at	7779	SLC30A1	solute carrier family 30 (zinc transporter), member 1	NM_021194	9.89e-06	6.04e-06	2.24848	2.24848	VPA 2mM up vs Untreated Control	0.167407	1.18885	1.18885	TSA 0.2uM up vs DMSO Control	0.000327133	1.73675	1.73675	SAHA 0.5uM up vs DMSO Control	18.9565	4.48731	0.887687	9.89e-06	0.790809	0.834849	1
51395	242137_at	27303	RBMS3	RNA binding motif, single stranded interacting protein 3	NM_001003792 /// NM_001003793 /// NM_001177711 /// NM_001177712 /// NM_014483	9.93e-06	6.25e-06	2.17368	2.17368	VPA 2mM up vs Untreated Control	0.00219544	1.52589	1.52589	TSA 0.2uM up vs DMSO Control	0.000113805	1.8088	1.8088	SAHA 0.5uM up vs DMSO Control	18.9429	4.14264	0.820091	9.93e-06	0.790683	0.83475	1
16852	207400_at	4889	NPY5R	neuropeptide Y receptor Y5	NM_006174	1.01e-05	3e-06	2.45194	2.45194	VPA 2mM up vs Untreated Control	0.000665843	1.7011	1.7011	TSA 0.2uM up vs DMSO Control	0.00930563	1.44874	1.44874	SAHA 0.5uM up vs DMSO Control	18.8883	4.8598	0.964841	1.01e-05	0.790179	0.834352	1
30087	220794_at	64388	GREM2	gremlin 2	NM_022469	1.02e-05	2.25e-06	0.158903	-6.29314	VPA 2mM down vs Untreated Control	0.0245782	0.53703	-1.86209	TSA 0.2uM down vs DMSO Control	0.000411924	0.325259	-3.07447	SAHA 0.5uM down vs DMSO Control	18.8706	19.4548	3.86609	1.02e-05	0.790015	0.834222	1
21393	212078_s_at	4297	MLL	myeloid/lymphoid or mixed-lineage leukemia (trithorax homolog, Drosophila)	NM_001197104 /// NM_005933	1.04e-05	2.86e-06	0.409339	-2.44296	VPA 2mM down vs Untreated Control	0.0863745	0.797479	-1.25395	TSA 0.2uM down vs DMSO Control	0.00144816	0.61893	-1.61569	SAHA 0.5uM down vs DMSO Control	18.7872	4.75639	0.949396	1.04e-05	0.789237	0.833608	1
10319	200862_at	1718	DHCR24	24-dehydrocholesterol reductase	NM_014762	1.05e-05	1.79e-06	0.357417	-2.79785	VPA 2mM down vs Untreated Control	0.164663	0.81915	-1.22078	TSA 0.2uM down vs DMSO Control	0.00308184	0.618221	-1.61755	SAHA 0.5uM down vs DMSO Control	18.7815	5.83097	1.16424	1.05e-05	0.789184	0.833566	1
21727	212413_at	23157	2013-09-06	septin 6	NM_015129 /// NM_145799 /// NM_145800 /// NM_145802	1.05e-05	4.9e-06	2.0599	2.0599	VPA 2mM up vs Untreated Control	0.140198	1.17665	1.17665	TSA 0.2uM up vs DMSO Control	0.000468995	1.59143	1.59143	SAHA 0.5uM up vs DMSO Control	18.7574	3.40706	0.681143	1.05e-05	0.788958	0.833388	1
52754	243496_at	22931	RAB18	RAB18, member RAS oncogene family	NM_021252	1.06e-05	2.9e-06	0.484832	-2.06257	VPA 2mM down vs Untreated Control	0.14169	0.856248	-1.16789	TSA 0.2uM down vs DMSO Control	0.0237775	0.777518	-1.28614	SAHA 0.5uM down vs DMSO Control	18.7517	3.12533	0.62501	1.06e-05	0.788905	0.833346	1
46067	236809_at	---	---	---	---	1.07e-05	6.24e-06	0.487885	-2.04966	VPA 2mM down vs Untreated Control	0.0383185	0.786235	-1.27188	TSA 0.2uM down vs DMSO Control	0.00548556	0.70948	-1.40948	SAHA 0.5uM down vs DMSO Control	18.7254	3.49714	0.700349	1.07e-05	0.788657	0.833151	1
23723	214415_at	5342 /// 5343	PLGLB1 /// PLGLB2	plasminogen-like B1 /// plasminogen-like B2	NM_001032392 /// NM_002665	1.07e-05	7.72e-06	0.409391	-2.44265	VPA 2mM down vs Untreated Control	0.179443	0.827717	-1.20814	TSA 0.2uM down vs DMSO Control	0.00139457	0.59162	-1.69027	SAHA 0.5uM down vs DMSO Control	18.716	5.61819	1.12568	1.07e-05	0.78857	0.833081	1
29064	219771_at	54885	TBC1D8B	TBC1 domain family, member 8B (with GRAM domain)	NM_017752 /// NM_198881	1.08e-05	5.97e-06	2.07978	2.07978	VPA 2mM up vs Untreated Control	0.000124002	1.73653	1.73653	TSA 0.2uM up vs DMSO Control	0.00476598	1.42797	1.42797	SAHA 0.5uM up vs DMSO Control	18.6857	3.60553	0.723589	1.08e-05	0.788284	0.832855	1
50474	241216_at	---	---	---	---	1.08e-05	5.25e-06	0.384329	-2.60194	VPA 2mM down vs Untreated Control	0.0690554	0.761645	-1.31295	TSA 0.2uM down vs DMSO Control	0.0828844	0.772327	-1.29479	SAHA 0.5uM down vs DMSO Control	18.6848	6.0141	1.20702	1.08e-05	0.788275	0.832849	1
14835	205379_at	874	CBR3	carbonyl reductase 3	NM_001236	1.08e-05	5.03e-06	2.06815	2.06815	VPA 2mM up vs Untreated Control	0.00163728	1.49662	1.49662	TSA 0.2uM up vs DMSO Control	0.00426724	1.42477	1.42477	SAHA 0.5uM up vs DMSO Control	18.6785	3.44576	0.691789	1.08e-05	0.788216	0.832802	1
13872	204416_x_at	341	APOC1	apolipoprotein C-I	NM_001645	1.08e-05	3.73e-06	0.124188	-8.05234	VPA 2mM down vs Untreated Control	0.273053	0.715263	-1.39809	TSA 0.2uM down vs DMSO Control	0.00242027	0.342332	-2.92114	SAHA 0.5uM down vs DMSO Control	18.6752	26.9734	5.41628	1.08e-05	0.788185	0.832778	1
[truncated: 1,054 more rows]

## Sheet: Table S2B
Column #	Probeset ID	Entrez Gene	Gene Symbol	Gene Title	RefSeq Transcript ID	p-value(Treatment)	p-value(VPA 2mM vs. Untreated Control)	Ratio(VPA 2mM vs. Untreated Control)	Fold-Change(VPA 2mM vs. Untreated Control)	Fold-Change(VPA 2mM vs. Untreated Control) (Description)	p-value(TSA 0.2uM vs. DMSO Control)	Ratio(TSA 0.2uM vs. DMSO Control)	Fold-Change(TSA 0.2uM vs. DMSO Control)	Fold-Change(TSA 0.2uM vs. DMSO Control) (Description)	p-value(SAHA 0.5uM vs. DMSO Control)	Ratio(SAHA 0.5uM vs. DMSO Control)	Fold-Change(SAHA 0.5uM vs. DMSO Control)	Fold-Change(SAHA 0.5uM vs. DMSO Control) (Description)	F(Treatment)	SS(Treatment)	SS(Error)	p-value(Model)	adjR^2(Model)	R^2(Model)	F(Error)
[truncated: 649 more rows]

[truncated: 7 more sheets: Table S2C, Table S3, Table S4A, Table S4B, Table S4C, Table S4D, Table S4E]
